# Supplementary material for: Plasma biomarker proteins for detection of human growth hormone administration in athletes
Source: Sci Rep. 2017 Aug 30;7:10039. doi: 10.1038/s41598-017-09968-7 (PMC5577294; doi:10.1038/s41598-017-09968-7)
Supplement: Supplementary file 2 — Supplementary Dataset [file 41598_2017_9968_MOESM2_ESM.xls]

## Sheet: iTRAQ Experimental Design
Supplemental Data_2:
Title: "Plasma biomarker proteins for detection of human growth hormone administration in athletes" by Sock-Hwee Tan, Albert Lee, Dana Pascovici, Natasha Care, Vita Birzniece, Ken Ho, Mark P. Molloy, and Alamgir Khan
iTRAQ MS/MS experimental design
iTRAQ 4-plex experiement	114	115	116	117
iTRAQ Run1	NTTP0	TTP0	NTTP1	TTP1
iTRAQ Run2	NTTP2	TTP0	TTP2	TTP1
iTRAQ Run3	NTTP3	TTP3	TTP0	TTP3
iTRAQ Run4	NTTP4	TTP4	TTP4	TTP0
iTRAQ Run5	TTP0	NTTP6	TTP6	TTP5
iTRAQ Run6	TTP0	TTP5	NTTP5	TTP2
Legends
Placebo-treated samples	rGH-treated samples	Sample collection time points
NTTP0 (1)	TTP0 (6)	baseline
NTTP1 (1)	TTP1 (2)	treatment wk 4
NTTP2 (1)	TTP2 (2)	treatment wk 8
NTTP3 (1)	TTP3 (2)	washout day 1
NTTP4 (1)	TTP4 (2)	washout day 2
NTTP5 (1)	TTP5 (2)	washout day 4
NTTP6 (1)	TTP6 (1)	washout wk 6
Note: rGH-treated baseline (TTP0) sample was run in all 6 six iTRAQ runs as an experimental control. Numbers within brackets show number of times that sample was run in the 6 iTRAQ runs. Each sample is a pool of 8 subjects in each sample collection time point within a treatment group.

## Sheet: Combined 6 iTRAQ runs
Supplemental Data_2:
Title: "Plasma biomarker proteins for detection of human growth hormone administration in athletes" by Sock-Hwee Tan, Albert Lee, Dana Pascovici, Natasha Care, Vita Birzniece, Ken Ho, Mark P. Molloy, and Alamgir Khan
Combined protein data from the 6 experiments; ratios are extracted with respect to the common reference TTP0
Columns represent ProteinPilot quantitation results: ratio, p-value, error factor and CI, for each run according to the design in Tab 1
Descriptive measures (N= rank, ProteinPilot Unused score, etc were extracted from the first run where identified
Missing values are denoted by NA									Ratio	P-value	Error factor	Lower CI	Upper CI	Ratio	P-value	Error factor	Lower CI	Upper CI	Ratio	P-value	Error factor	Lower CI	Upper CI	Ratio	P-value	Error factor	Lower CI	Upper CI	Ratio	P-value	Error factor	Lower CI	Upper CI	Ratio	P-value	Error factor	Lower CI	Upper CI	Ratio	P-value	Error factor	Lower CI	Upper CI	Ratio	P-value	Error factor	Lower CI	Upper CI	Ratio
N	Unused Score	Total Score	% coverage total	% Coverage (95% confidence)	Accession	Name	Species	Peptides matched (95% confidence)	Run 1 NTTP0/TTP0					Run 1 NTTP1/TTP0					Run 2 NTTP2/TTP0					Run 3 NTTP3/TTP0					Run 4 NTTP4/TTP0					Run 6 NTTP5/TTP0					Run 5 NTTP6/TTP0					Run 1 TTP1/TTP0					Run 2 TTP1/TTP0
1	495.83	495.83	71.9	61.74	sp|P04114|APOB_HUMAN	Apolipoprotein B-100 OS=Homo sapiens GN=APOB PE=1 SV=2	HUMAN	610	0.792656	8.29889e-22	1.04367	0.75949	0.82727	0.832395	9.14898e-26	1.03067	0.807624	0.857926	0.861526	1.74449e-12	1.03979	0.828558	0.895805	0.66132	7.52167e-22	1.07857	0.613148	0.713277	0.792864	1.67461e-09	1.07484	0.737659	0.8522	0.887673	0.000255428	1.06481	0.833642	0.945206	0.99069	0.735494	1.0557	0.938422	1.04587	0.860047	1.93572e-05	1.07007	0.803728	0.920313	0.917631
2	347.51	347.51	83.18	78.02	sp|P01023|A2MG_HUMAN	Alpha-2-macroglobulin OS=Homo sapiens GN=A2M PE=1 SV=3	HUMAN	772	0.948325	0.160884	1.07753	0.880091	1.02185	0.971825	0.271096	1.05273	0.923148	1.02307	0.846271	0.000485982	1.09506	0.772805	0.926722	0.845898	0.00203449	1.1098	0.76221	0.938775	0.773511	0.000260187	1.1423	0.677151	0.883584	0.865424	0.0355561	1.14394	0.75653	0.989991	0.805573	2.02556e-06	1.08745	0.740792	0.876019	0.909621	0.085618	1.11443	0.816224	1.01371	0.902263
3	319.71	320.07	89	80.1	sp|P01024|CO3_HUMAN	Complement C3 OS=Homo sapiens GN=C3 PE=1 SV=2	HUMAN	776	1.18844	1.07658e-07	1.06183	1.11924	1.26192	1.17709	4.31976e-08	1.05629	1.11436	1.24334	1.2479	5.73297e-05	1.10971	1.12453	1.3848	1.10399	0.00381474	1.0679	1.03379	1.17895	1.09549	0.0546844	1.09647	0.9991	1.20117	1.18089	0.00815775	1.12884	1.04611	1.33303	1.17605	0.00307223	1.11081	1.05874	1.30637	1.05665	0.226272	1.09289	0.966846	1.1548	1.163
4	235.77	237.96	77.35	67.26	sp|P0C0L5|CO4B_HUMAN	Complement C4-B OS=Homo sapiens GN=C4B PE=1 SV=1	HUMAN	360	1.13734	NA	NA	NA	NA	0.935648	NA	NA	NA	NA	0.915983	NA	NA	NA	NA	0.911712	NA	NA	NA	NA	0.827162	NA	NA	NA	NA	3.34041	NA	NA	NA	NA	4.83386	NA	NA	NA	NA	0.533275	NA	NA	NA	NA	0.708913
200	2	235.93	77.35	67.26	sp|P0C0L4|CO4A_HUMAN	Complement C4-A OS=Homo sapiens GN=C4A PE=1 SV=1	HUMAN	346	0.804079	NA	NA	NA	NA	0.633517	NA	NA	NA	NA	0.644549	NA	NA	NA	NA	0.45663	NA	NA	NA	NA	0.558291	NA	NA	NA	NA	1.25829	NA	NA	NA	NA	0.800194	NA	NA	NA	NA	0.477738	NA	NA	NA	NA	0.739569
5	182.38	182.46	69.66	56.12	sp|P02751|FINC_HUMAN	Fibronectin OS=Homo sapiens GN=FN1 PE=1 SV=4	HUMAN	240	0.764179	2.80769e-12	1.06612	0.716788	0.814702	0.843823	1.44629e-07	1.05985	0.796172	0.894326	0.809836	2.28352e-08	1.06818	0.758148	0.865049	0.809221	3.63089e-05	1.09994	0.735696	0.890094	0.910321	0.195558	1.15428	0.788649	1.05077	1.08136	0.158583	1.1157	0.969219	1.20648	1.06241	0.204148	1.09893	0.966772	1.16752	1.00278	0.962666	1.12502	0.891342	1.12815	1.01145
6	144.68	144.68	71.65	64.5	sp|P08603|CFAH_HUMAN	Complement factor H OS=Homo sapiens GN=CFH PE=1 SV=4	HUMAN	226	1.22537	5.66762e-06	1.08403	1.13038	1.32833	1.2164	3.33932e-06	1.07845	1.12792	1.31182	1.43183	4.97736e-05	1.17382	1.2198	1.68071	1.09643	0.0898742	1.1129	0.985209	1.22022	0.911621	0.316191	1.20154	0.758709	1.09535	1.22942	0.00854614	1.16346	1.0567	1.43038	1.33736	0.000595655	1.17137	1.14171	1.56654	1.10712	0.189668	1.16612	0.949404	1.29104	1.3763
7	140.37	140.37	76.9	72.58	sp|P00450|CERU_HUMAN	Ceruloplasmin OS=Homo sapiens GN=CP PE=1 SV=1	HUMAN	270	1.1875	0.00754996	1.13195	1.04907	1.34419	1.18057	0.00971886	1.13201	1.0429	1.33641	1.28641	0.000749252	1.14845	1.12013	1.47738	1.23192	0.00196477	1.13521	1.08519	1.3985	1.26219	0.0135898	1.19971	1.05208	1.51427	1.1281	0.176035	1.19385	0.944928	1.34678	1.33856	0.000912385	1.17826	1.13605	1.57718	1.1297	0.121621	1.16836	0.966909	1.31989	1.10216
8	112.6	112.65	81.85	71.98	sp|P00747|PLMN_HUMAN	Plasminogen OS=Homo sapiens GN=PLG PE=1 SV=2	HUMAN	150	1.29523	3.72968e-05	1.11871	1.15779	1.44899	1.25959	0.0141269	1.19911	1.05044	1.51039	1.45659	0.00212654	1.25877	1.15715	1.83351	1.17154	0.00232468	1.10314	1.06201	1.29237	0.944471	0.557855	1.21698	0.77608	1.1494	1.70188	2.37841e-05	1.24722	1.36454	2.12263	1.83225	2.47599e-08	1.18901	1.54099	2.17857	1.03252	0.742027	1.21575	0.849286	1.25529	1.19347
9	109.94	112.15	66.59	47.26	sp|P01031|CO5_HUMAN	Complement C5 OS=Homo sapiens GN=C5 PE=1 SV=4	HUMAN	89	1.19376	3.09239e-05	1.08199	1.10331	1.29164	1.25587	2.98927e-10	1.06281	1.18165	1.33475	1.18305	2.89352e-05	1.07666	1.09881	1.27374	0.987012	0.762026	1.0899	0.905601	1.07574	0.997667	0.969949	1.13165	0.881602	1.12901	1.30536	0.000260709	1.1462	1.13886	1.49621	1.32121	2.51725e-10	1.07501	1.22903	1.42031	0.940199	0.145744	1.08724	0.864756	1.02222	0.93847
10	98.86	98.94	72.04	63.55	sp|Q14624|ITIH4_HUMAN	Inter-alpha-trypsin inhibitor heavy chain H4 OS=Homo sapiens GN=ITIH4 PE=1 SV=4	HUMAN	158	1.10398	0.0557093	1.10677	0.997477	1.22184	1.18402	0.00315926	1.11479	1.0621	1.31993	1.18842	0.0475823	1.1861	1.00196	1.40958	0.909854	0.305669	1.20233	0.756743	1.09394	0.991137	0.929576	1.22577	0.808583	1.21491	1.15576	0.0937432	1.18588	0.974599	1.37059	1.14102	0.0799223	1.16019	0.983476	1.3238	0.929394	0.518676	1.25516	0.740457	1.16654	1.03568
11	98.36	98.36	79.44	71.86	sp|P02790|HEMO_HUMAN	Hemopexin OS=Homo sapiens GN=HPX PE=1 SV=2	HUMAN	206	1.01968	0.813513	1.18279	0.862098	1.20607	1.07143	0.20323	1.11468	0.961198	1.19431	1.05398	0.647328	1.26261	0.83476	1.33077	0.998415	0.985442	1.19346	0.836574	1.19157	1.02812	0.827478	1.29513	0.793836	1.33156	0.921437	0.511774	1.28774	0.715548	1.18657	0.943741	0.652593	1.29876	0.726646	1.22569	0.944653	0.709646	1.36411	0.692507	1.28861	0.933762
12	93.56	94.12	86.29	81.01	sp|P02774|VTDB_HUMAN	Vitamin D-binding protein OS=Homo sapiens GN=GC PE=1 SV=1	HUMAN	147	1.10566	0.327386	1.22785	0.900478	1.35759	1.217	0.0056645	1.14481	1.06306	1.39324	1.23765	0.00969139	1.1709	1.05701	1.44916	0.971185	0.768791	1.22296	0.794124	1.18772	0.945024	0.726722	1.38691	0.681387	1.31067	1.27944	0.0464875	1.27425	1.00407	1.63032	1.2541	0.0148844	1.19623	1.04838	1.5002	1.02863	0.808297	1.2641	0.813722	1.30028	1.04658
13	92.63	92.72	56.55	48.2	sp|P19823|ITIH2_HUMAN	Inter-alpha-trypsin inhibitor heavy chain H2 OS=Homo sapiens GN=ITIH2 PE=1 SV=2	HUMAN	135	0.932352	0.246024	1.12833	0.826309	1.052	1.03416	0.434337	1.09027	0.94854	1.12751	0.981271	0.844017	1.21457	0.807916	1.19182	1.01609	0.845933	1.18093	0.860419	1.19993	0.833363	0.151081	1.28777	0.647135	1.07318	1.24746	0.0577915	1.25737	0.99212	1.56851	1.13763	0.131091	1.18538	0.959723	1.34853	0.813846	0.0501666	1.22894	0.662236	1.00017	0.874156
14	86.78	86.78	72.91	59.82	sp|P00751|CFAB_HUMAN	Complement factor B OS=Homo sapiens GN=CFB PE=1 SV=2	HUMAN	120	1.16347	0.00240281	1.0986	1.05905	1.27818	1.11728	0.0295737	1.10435	1.01171	1.23386	1.23727	8.46493e-05	1.10212	1.12263	1.36362	0.934978	0.229769	1.11836	0.83603	1.04564	0.934869	0.505309	1.22539	0.762918	1.14558	1.29263	0.028256	1.25523	1.0298	1.62256	1.21108	0.0378275	1.19737	1.01146	1.45011	1.11315	0.26927	1.21378	0.917091	1.35112	1.1886
15	79.04	79.04	60.56	49.07	sp|P01042|KNG1_HUMAN	Kininogen-1 OS=Homo sapiens GN=KNG1 PE=1 SV=2	HUMAN	105	1.30542	0.017795	1.24196	1.0511	1.62129	1.3961	0.00092698	1.20217	1.16131	1.67835	1.38932	0.00328091	1.23105	1.12856	1.71032	1.1466	0.0600185	1.15384	0.993724	1.32298	1.06534	0.631847	1.31263	0.811605	1.3984	1.40953	0.0438582	1.39531	1.01019	1.96673	1.0802	0.620775	1.37554	0.785295	1.48586	0.911988	0.490773	1.31076	0.69577	1.1954	0.89347
16	78.66	78.78	77.24	64.58	sp|P06396|GELS_HUMAN	Gelsolin OS=Homo sapiens GN=GSN PE=1 SV=1	HUMAN	100	0.953766	0.432331	1.12883	0.844916	1.07664	1.1097	0.0209261	1.09126	1.0169	1.21097	1.05899	0.406696	1.14994	0.920903	1.21777	1.12031	0.0578626	1.12484	0.995979	1.26017	1.11036	0.188092	1.17242	0.947067	1.3018	1.13328	0.197305	1.21412	0.933417	1.37593	0.958172	0.531937	1.14828	0.834442	1.10025	1.11317	0.349276	1.25833	0.884642	1.40074	0.992743
18	73.51	75.82	60.7	54.77	sp|P19827|ITIH1_HUMAN	Inter-alpha-trypsin inhibitor heavy chain H1 OS=Homo sapiens GN=ITIH1 PE=1 SV=3	HUMAN	147	0.986531	0.767419	1.09762	0.898796	1.08283	1.11026	0.045223	1.10761	1.00239	1.22973	1.05236	0.337798	1.11344	0.945145	1.17174	0.91883	0.480736	1.27797	0.718975	1.17424	0.940615	0.599527	1.26978	0.74077	1.19437	1.24968	0.037362	1.23162	1.01466	1.53912	1.08346	0.392711	1.21271	0.893422	1.31391	0.921474	0.394291	1.21392	0.759091	1.11859	0.915405
17	75.28	75.32	88.39	79.03	sp|P02647|APOA1_HUMAN	Apolipoprotein A-I OS=Homo sapiens GN=APOA1 PE=1 SV=1	HUMAN	221	0.985819	0.894064	1.24086	0.794466	1.22326	0.978529	0.712107	1.12552	0.869398	1.10136	0.783033	0.022955	1.232	0.635579	0.964697	0.894593	0.358628	1.27478	0.701764	1.14041	0.954493	0.704488	1.27977	0.74583	1.22154	0.746653	0.0893904	1.40399	0.531809	1.04829	0.815821	0.149753	1.32346	0.616432	1.0797	0.862245	0.361561	1.38409	0.622968	1.19343	0.74476
19	72.18	72.22	69.13	63.34	sp|P00734|THRB_HUMAN	Prothrombin OS=Homo sapiens GN=F2 PE=1 SV=2	HUMAN	127	1.00906	0.848488	1.1005	0.916908	1.11047	1.08012	0.0479024	1.07928	1.00078	1.16575	1.15378	0.0729661	1.17027	0.985906	1.35024	0.89618	0.208033	1.19	0.753092	1.06646	1.09056	0.360898	1.21042	0.900978	1.32003	1.37937	0.00123019	1.2016	1.14794	1.65746	1.29359	0.00540359	1.19157	1.08561	1.5414	0.899632	0.313444	1.23494	0.72848	1.11099	1.01754
20	61.9	61.9	57.41	49.11	sp|P10643|CO7_HUMAN	Complement component C7 OS=Homo sapiens GN=C7 PE=1 SV=2	HUMAN	71	1.18539	0.00783913	1.12904	1.04991	1.33834	1.16599	0.0227752	1.13932	1.02341	1.32843	1.19757	0.00569702	1.13067	1.05917	1.35406	1.15618	0.08442	1.18072	0.979219	1.36513	0.887106	0.356537	1.30083	0.681954	1.15398	1.35384	0.000345603	1.16563	1.16146	1.57808	1.21239	0.0237924	1.17936	1.02801	1.42985	1.15105	0.0759186	1.16936	0.984342	1.346	1.19042
21	60.16	60.16	68.09	56.97	sp|P01011|AACT_HUMAN	Alpha-1-antichymotrypsin OS=Homo sapiens GN=SERPINA3 PE=1 SV=2	HUMAN	120	0.977419	0.716183	1.13699	0.859654	1.11132	1.04825	0.415473	1.12475	0.931981	1.17902	1.00815	0.945338	1.27719	0.789352	1.28761	1.06914	0.459958	1.20513	0.887161	1.28846	0.915585	0.48435	1.29457	0.70725	1.18529	1.03414	0.814758	1.34218	0.770493	1.388	0.989126	0.923944	1.26607	0.781259	1.2523	0.926987	0.458964	1.23153	0.752709	1.14162	0.891738
22	59.08	59.08	86.39	83.67	sp|P02766|TTHY_HUMAN	Transthyretin OS=Homo sapiens GN=TTR PE=1 SV=1	HUMAN	101	0.937178	0.490112	1.21967	0.768387	1.14305	0.922753	0.134109	1.1152	0.827433	1.02905	0.996999	0.972432	1.20578	0.826848	1.20216	1.01981	0.926108	1.56551	0.651428	1.59653	1.04196	0.843159	1.55253	0.671139	1.61768	0.958027	0.816321	1.47807	0.648163	1.41603	0.913901	0.441481	1.27948	0.714277	1.16932	0.921023	0.574496	1.36424	0.675119	1.2565	0.842626
23	56.03	56.03	77.27	66.16	sp|P06727|APOA4_HUMAN	Apolipoprotein A-IV OS=Homo sapiens GN=APOA4 PE=1 SV=3	HUMAN	79	1.0994	0.102174	1.12163	0.980188	1.23312	1.21741	0.00102985	1.11685	1.09004	1.35967	0.87002	0.0144647	1.11587	0.779678	0.97083	0.775943	0.0123105	1.21449	0.638905	0.942374	0.935746	0.409758	1.17648	0.795381	1.10088	0.874316	0.0857506	1.16692	0.749253	1.02025	0.796422	4.86221e-05	1.10211	0.722631	0.877747	0.812482	0.0146097	1.17776	0.689854	0.956908	0.813766
24	55.95	55.95	73.94	64.24	sp|P04217|A1BG_HUMAN	Alpha-1B-glycoprotein OS=Homo sapiens GN=A1BG PE=1 SV=4	HUMAN	112	1.17667	0.0033511	1.10472	1.06513	1.2999	1.33782	0.000659165	1.15598	1.15731	1.54649	1.42026	0.000669193	1.19128	1.19221	1.69193	1.12445	0.0147771	1.09502	1.02688	1.2313	1.08773	0.471011	1.27312	0.854386	1.38481	1.4759	0.0233126	1.38971	1.06202	2.05107	1.76848	0.000209103	1.28844	1.37257	2.27858	0.870541	0.303813	1.31978	0.659609	1.14893	1.09835
111	10.42	54.45	27.6	16.73	sp|P20742|PZP_HUMAN	Pregnancy zone protein OS=Homo sapiens GN=PZP PE=1 SV=4	HUMAN	71	3.31669	0.0686656	4.16389	0.796536	13.8103	2.86664	0.139591	6.67179	0.429666	19.1256	1.96013	0.374495	300.059	0.0065325	588.155	2.20661	0.280075	113.699	0.0194075	250.889	1.58985	0.608925	4238.6	0.000375088	6738.71	2.59056	NA	NA	NA	NA	NA	NA	NA	NA	NA	0.88843	0.588342	2.21856	0.400454	1.97103	0.738459
25	53.55	53.55	66.49	59.4	sp|P02765|FETUA_HUMAN	Alpha-2-HS-glycoprotein OS=Homo sapiens GN=AHSG PE=1 SV=1	HUMAN	101	0.963393	0.52726	1.13294	0.850351	1.09146	0.968701	0.58963	1.13318	0.854849	1.09772	1.00009	0.998987	1.15165	0.868397	1.15175	1.08192	0.201109	1.13417	0.953934	1.22709	0.940585	0.68839	1.39169	0.675861	1.309	1.05159	0.624114	1.24351	0.845664	1.30766	0.975082	0.826265	1.27774	0.763131	1.2459	1.18033	0.251728	1.34987	0.874405	1.59329	1.08866
27	51.06	52.81	59.31	44.68	sp|P06681|CO2_HUMAN	Complement C2 OS=Homo sapiens GN=C2 PE=1 SV=2	HUMAN	39	1.08636	0.245746	1.15495	0.940615	1.25469	1.10448	0.0683535	1.11352	0.991879	1.22986	1.1241	0.0849835	1.14448	0.982194	1.28651	0.992756	0.948253	1.26462	0.785026	1.25546	1.19771	0.257445	1.38103	0.867252	1.65407	1.09097	0.134823	1.1236	0.970955	1.22581	1.11846	0.208192	1.19703	0.934361	1.33882	1.04548	0.664107	1.23314	0.847817	1.28923	1.09207
26	51.27	51.27	56.75	44.11	sp|P13671|CO6_HUMAN	Complement component C6 OS=Homo sapiens GN=C6 PE=1 SV=3	HUMAN	62	0.993574	0.883711	1.09388	0.908299	1.08685	1.10135	0.0936267	1.12081	0.982641	1.23441	1.1195	0.0948533	1.14338	0.979121	1.28001	0.90669	0.197284	1.1647	0.778478	1.05602	0.974665	0.845173	1.30993	0.744057	1.27674	1.48451	0.00140793	1.25163	1.18606	1.85806	0.986282	0.852531	1.16357	0.847633	1.14761	1.40841	0.00323045	1.24241	1.13361	1.74982	1.39342
30	47.99	50.12	59.72	46.71	sp|P03952|KLKB1_HUMAN	Plasma kallikrein OS=Homo sapiens GN=KLKB1 PE=1 SV=1	HUMAN	36	1.32434	7.3915e-08	1.0821	1.22386	1.43307	1.3763	2.56676e-08	1.08844	1.26447	1.49802	1.42293	2.85851e-05	1.15303	1.23407	1.64069	0.987398	0.756337	1.08656	0.908736	1.07287	0.960443	0.523265	1.13704	0.84469	1.09206	1.45777	1.13581e-07	1.10878	1.31476	1.61635	1.46199	2.61346e-05	1.16844	1.25123	1.70825	1.00423	0.948691	1.1426	0.8789	1.14743	0.997039
29	48.64	49.17	60.77	42.9	sp|P43652|AFAM_HUMAN	Afamin OS=Homo sapiens GN=AFM PE=1 SV=1	HUMAN	48	1.09891	0.020427	1.08192	1.0157	1.18894	1.29216	3.49233e-05	1.11433	1.15959	1.43989	1.36261	2.68111e-05	1.13404	1.20156	1.54526	1.01864	0.817806	1.17781	0.864861	1.19976	1.04832	0.62063	1.21337	0.863977	1.272	1.26268	0.00415202	1.16452	1.0843	1.47041	1.07458	0.209895	1.12178	0.957925	1.20545	1.91984	1.1735e-06	1.24755	1.53889	2.39511	2.09657
28	48.85	48.86	63.81	56.1	sp|P09871|C1S_HUMAN	Complement C1s subcomponent OS=Homo sapiens GN=C1S PE=1 SV=1	HUMAN	55	0.856568	0.00341906	1.10218	0.777159	0.94409	0.984348	0.749505	1.107	0.889201	1.08968	0.994185	0.900383	1.10047	0.903418	1.09407	0.907186	0.066296	1.11013	0.817192	1.00709	0.86564	0.0972231	1.18857	0.728305	1.02887	1.15786	0.165126	1.23529	0.937319	1.43028	1.10956	0.117239	1.14118	0.972299	1.26621	1.08596	0.386279	1.21434	0.894276	1.31872	1.04868
32	46.08	48.19	69.67	53.14	sp|P04004|VTNC_HUMAN	Vitronectin OS=Homo sapiens GN=VTN PE=1 SV=1	HUMAN	74	0.79683	0.0114288	1.1836	0.673224	0.94313	0.906823	0.52095	1.37154	0.661172	1.24374	0.979879	0.849525	1.25307	0.781984	1.22785	0.941048	0.643736	1.31751	0.714264	1.23984	0.809941	0.161851	1.35471	0.597869	1.09724	1.13872	0.458483	1.43524	0.793402	1.63434	1.12634	0.54234	1.49948	0.75115	1.68892	1.10394	0.431859	1.29691	0.851208	1.43172	1.07738
31	46.53	46.53	77.59	62.72	sp|P01008|ANT3_HUMAN	Antithrombin-III OS=Homo sapiens GN=SERPINC1 PE=1 SV=1	HUMAN	71	1.01015	0.872077	1.13595	0.889253	1.14748	1.02847	0.49452	1.08674	0.946381	1.11768	1.05949	0.440143	1.16341	0.91068	1.23263	1.0546	0.581362	1.21526	0.867797	1.28162	1.07513	0.609635	1.33401	0.805941	1.43424	1.06229	0.695673	1.36903	0.775944	1.45431	0.958363	0.61819	1.18896	0.806054	1.13945	0.981493	0.827486	1.19029	0.824583	1.16826	1.091
33	43.95	43.98	80.29	67.54	sp|P02749|APOH_HUMAN	Beta-2-glycoprotein 1 OS=Homo sapiens GN=APOH PE=1 SV=3	HUMAN	69	1.03714	0.742871	1.25956	0.823418	1.30634	1.16786	0.0400754	1.15869	1.00791	1.35319	1.20509	0.0189224	1.16316	1.03604	1.40171	1.02123	0.811761	1.202	0.849616	1.22752	0.752485	0.161178	1.51197	0.497684	1.13774	0.893258	0.33622	1.27394	0.701175	1.13796	0.983006	0.875672	1.25952	0.780463	1.23811	1.26809	0.115269	1.35245	0.937625	1.71502	1.39027
34	43.85	43.85	61.8	55.8	sp|P05155|IC1_HUMAN	Plasma protease C1 inhibitor OS=Homo sapiens GN=SERPING1 PE=1 SV=2	HUMAN	59	0.950634	0.416176	1.13563	0.837096	1.07957	0.995044	0.91701	1.1032	0.901959	1.09774	0.941553	0.610046	1.27605	0.737864	1.20147	0.920636	0.495218	1.28346	0.717309	1.1816	1.01375	0.930345	1.38726	0.730755	1.40633	0.913179	0.425945	1.26396	0.722475	1.15422	1.00043	0.995462	1.17121	0.854189	1.17171	0.945668	0.689196	1.33265	0.709617	1.26024	0.921261
35	43.47	43.48	74.16	66.11	sp|P25311|ZA2G_HUMAN	Zinc-alpha-2-glycoprotein OS=Homo sapiens GN=AZGP1 PE=1 SV=2	HUMAN	55	1.08759	0.327513	1.19158	0.912736	1.29595	1.18184	0.0151744	1.13975	1.03693	1.347	1.05336	0.493484	1.16862	0.901372	1.23097	1.08705	0.186592	1.13576	0.957108	1.23463	1.11919	0.355624	1.28265	0.872562	1.43554	1.08484	0.371643	1.20592	0.899597	1.30822	1.01955	0.826599	1.20015	0.849519	1.22361	1.15747	0.221771	1.27475	0.907995	1.47549	0.933941
36	42.47	42.57	71.08	61.3	sp|P08697|A2AP_HUMAN	Alpha-2-antiplasmin OS=Homo sapiens GN=SERPINF2 PE=1 SV=3	HUMAN	62	0.939073	0.527397	1.22744	0.765066	1.15266	0.877502	0.0215701	1.11529	0.786793	0.978669	0.936627	0.623497	1.32096	0.709048	1.23725	0.855227	0.170761	1.2585	0.679562	1.0763	0.707464	0.0573988	1.43095	0.494403	1.01234	1.22906	0.141088	1.32695	0.926232	1.63091	1.05122	0.530455	1.18353	0.888209	1.24415	0.743264	0.127128	1.47661	0.50336	1.09751	1.00982
37	41.53	41.53	64.4	46.95	sp|P00736|C1R_HUMAN	Complement C1r subcomponent OS=Homo sapiens GN=C1R PE=1 SV=2	HUMAN	54	0.898311	0.0176214	1.09033	0.823892	0.979452	0.919719	0.0364537	1.08097	0.850825	0.994192	0.898744	0.0205395	1.0922	0.822872	0.981611	0.831604	0.030453	1.17945	0.705078	0.980836	0.85629	0.067122	1.1822	0.724322	1.0123	1.32471	0.0340358	1.29373	1.02394	1.71381	1.11807	0.0564933	1.12189	0.996595	1.25435	0.887833	0.144571	1.17756	0.753958	1.04548	0.972551
38	40.35	40.43	64.76	51.88	sp|P02748|CO9_HUMAN	Complement component C9 OS=Homo sapiens GN=C9 PE=1 SV=2	HUMAN	40	1.06425	0.161748	1.09342	0.973324	1.16367	1.04128	0.461176	1.11859	0.930883	1.16476	1.07589	0.282771	1.14889	0.93646	1.23607	0.984883	0.883144	1.23945	0.794614	1.22071	1.034	0.845902	1.42795	0.724114	1.47649	1.14542	0.162543	1.21726	0.940985	1.39428	0.895349	0.119531	1.15269	0.776749	1.03206	1.66753	0.000496443	1.29514	1.28753	2.15969	1.40043
39	39.68	39.68	60.24	46.7	sp|P07358|CO8B_HUMAN	Complement component C8 beta chain OS=Homo sapiens GN=C8B PE=1 SV=3	HUMAN	48	1.04083	0.457544	1.11748	0.931412	1.1631	1.15286	0.00284497	1.08999	1.05769	1.25661	1.21563	0.00424279	1.13076	1.07506	1.37459	1.09185	0.103501	1.11343	0.980615	1.21569	1.24815	0.155261	1.37114	0.910302	1.71139	1.15573	0.131444	1.21252	0.953164	1.40134	0.988199	0.860251	1.1517	0.858032	1.13811	1.16572	0.0477193	1.16372	1.00172	1.35657	1.12077
40	38.33	38.33	44.64	33.81	sp|P80108|PHLD_HUMAN	Phosphatidylinositol-glycan-specific phospholipase D OS=Homo sapiens GN=GPLD1 PE=1 SV=3	HUMAN	33	1.04938	0.388549	1.1211	0.936025	1.17645	1.00671	0.91554	1.13917	0.883726	1.14682	1.00681	0.874995	1.09452	0.919857	1.10197	0.89967	0.194421	1.18165	0.761371	1.06309	0.984251	0.873359	1.23666	0.795893	1.21719	1.03923	0.546859	1.14074	0.91102	1.18549	1.10836	0.214281	1.18245	0.93734	1.31059	0.970774	0.763879	1.22595	0.791854	1.19012	0.940791
41	36.53	36.53	57.8	43.74	sp|P05156|CFAI_HUMAN	Complement factor I OS=Homo sapiens GN=CFI PE=1 SV=2	HUMAN	38	1.0974	0.0440237	1.09442	1.00272	1.20102	1.04783	0.296819	1.09492	0.956993	1.1473	1.16836	0.0112794	1.12333	1.04009	1.31246	1.03332	0.649638	1.15982	0.890935	1.19847	1.08473	0.632674	1.4211	0.763302	1.54151	1.43778	0.000504231	1.19922	1.19893	1.72421	1.03701	0.62017	1.16297	0.891691	1.20602	1.04974	0.55379	1.18227	0.887901	1.24108	1.17389
42	35.91	35.91	65.24	53.42	sp|P07357|CO8A_HUMAN	Complement component C8 alpha chain OS=Homo sapiens GN=C8A PE=1 SV=2	HUMAN	52	1.09248	0.0564918	1.09556	0.997192	1.19688	1.14511	0.0255917	1.12342	1.01931	1.28644	1.35452	0.000120256	1.12894	1.19981	1.52917	1.13203	0.0962524	1.16152	0.97461	1.31488	1.27166	0.124219	1.37798	0.922843	1.75231	1.46613	0.338029	2.30598	0.635795	3.38088	1.20773	0.0714291	1.23039	0.981581	1.48597	1.16322	0.160779	1.24482	0.934449	1.44801	1.25465
43	34.93	34.96	41.91	34.94	sp|Q06033|ITIH3_HUMAN	Inter-alpha-trypsin inhibitor heavy chain H3 OS=Homo sapiens GN=ITIH3 PE=1 SV=2	HUMAN	35	1.04561	0.367825	1.10828	0.943458	1.15883	1.05286	0.371564	1.12715	0.934095	1.18673	1.0449	0.359718	1.10644	0.944382	1.15612	1.03849	0.657472	1.19475	0.869217	1.24074	0.952927	0.621361	1.2377	0.769917	1.17944	0.946749	0.455109	1.17441	0.806151	1.11187	0.94567	0.411857	1.15294	0.820226	1.0903	1.24818	0.0193079	1.19715	1.04262	1.49425	1.17504
44	34.24	34.24	51.54	31.97	sp|P07996|TSP1_HUMAN	Thrombospondin-1 OS=Homo sapiens GN=THBS1 PE=1 SV=2	HUMAN	31	0.890027	0.0403314	1.11728	0.796604	0.994407	0.778542	9.88624e-07	1.08062	0.72046	0.841305	0.834522	0.000236336	1.08879	0.766465	0.908623	0.804855	0.000396191	1.11564	0.721431	0.897925	0.694809	0.000480019	1.20259	0.57776	0.835571	0.706375	0.000415082	1.18957	0.593808	0.84028	0.732853	7.65538e-07	1.09927	0.666671	0.805605	0.839965	0.0225569	1.15887	0.724813	0.973411	0.839274
45	34.16	34.16	56.25	52.26	sp|Q96PD5|PGRP2_HUMAN	N-acetylmuramoyl-L-alanine amidase OS=Homo sapiens GN=PGLYRP2 PE=1 SV=1	HUMAN	48	1.04034	0.669553	1.21365	0.857205	1.26261	1.04657	0.47681	1.14217	0.9163	1.19536	1.24419	0.05384	1.24955	0.995712	1.55468	1.13775	0.208243	1.23544	0.920924	1.40562	1.13051	0.363753	1.33652	0.845862	1.51096	1.08946	0.456255	1.2827	0.849352	1.39745	1.01019	0.86571	1.1376	0.887999	1.1492	0.982921	0.876798	1.2621	0.778796	1.24055	1.00856
46	33.94	33.94	51.05	38.1	sp|P04196|HRG_HUMAN	Histidine-rich glycoprotein OS=Homo sapiens GN=HRG PE=1 SV=1	HUMAN	38	0.952999	0.513176	1.16639	0.817053	1.11156	1.26291	0.00238452	1.14497	1.10301	1.44599	1.06592	0.415789	1.1765	0.906005	1.25405	1.14694	0.115172	1.1906	0.963326	1.36555	1.21255	0.170285	1.32991	0.911749	1.61258	0.999143	0.995738	1.40083	0.71325	1.39963	0.993965	0.948244	1.21712	0.816656	1.20977	1.02085	0.871933	1.30953	0.779561	1.33684	0.893219
50	31.89	33.3	68.97	44.83	sp|P02768|ALBU_HUMAN	Serum albumin OS=Homo sapiens GN=ALB PE=1 SV=2	HUMAN	30	1.14731	0.0127362	1.10978	1.03382	1.27327	1.12636	0.0517741	1.12752	0.998965	1.26999	1.20483	0.000593879	1.0995	1.0958	1.32471	1.12223	0.170368	1.18605	0.946186	1.33102	0.95779	0.740943	1.31099	0.730583	1.25566	1.44952	9.75632e-05	1.17475	1.23389	1.70283	1.1987	0.0031766	1.11843	1.07177	1.34066	1.13839	0.0693083	1.15149	0.988621	1.31085	1.25579
47	32.82	32.82	44.54	35.41	sp|P10909|CLUS_HUMAN	Clusterin OS=Homo sapiens GN=CLU PE=1 SV=1	HUMAN	56	0.86862	0.0893721	1.17935	0.736526	1.0244	0.967498	0.533253	1.11586	0.867045	1.07959	1.13702	0.169151	1.20811	0.941161	1.37365	0.816035	0.159715	1.33946	0.609225	1.09305	0.816795	0.092584	1.27103	0.642624	1.03817	1.04129	0.766867	1.33056	0.782597	1.3855	0.954931	0.673962	1.25739	0.759458	1.20072	0.962991	0.748546	1.27663	0.754321	1.22939	1.30446
48	32.34	32.39	59.33	46.65	sp|P36955|PEDF_HUMAN	Pigment epithelium-derived factor OS=Homo sapiens GN=SERPINF1 PE=1 SV=4	HUMAN	28	1.04396	0.650971	1.21787	0.857202	1.2714	1.38438	0.0175132	1.29801	1.06654	1.79694	1.14589	0.15911	1.21634	0.942075	1.39379	0.989577	0.950907	1.43129	0.69139	1.41637	1.21331	0.201258	1.36009	0.892084	1.65021	1.7682	0.000573647	1.32617	1.33332	2.34493	1.0691	0.32803	1.15027	0.929435	1.22975	1.17459	0.293807	1.36811	0.858547	1.60697	1.08212
49	32.27	32.27	61.65	59.09	sp|P02760|AMBP_HUMAN	Protein AMBP OS=Homo sapiens GN=AMBP PE=1 SV=1	HUMAN	40	0.976067	0.707721	1.14862	0.849777	1.12113	1.06122	0.368824	1.14978	0.922982	1.22017	1.20204	0.0249507	1.16898	1.02828	1.40516	0.916499	0.434806	1.26508	0.724458	1.15945	0.769802	0.128996	1.41862	0.542642	1.09205	1.53428	0.0632256	1.57728	0.972735	2.41999	1.40531	0.0151018	1.30046	1.08062	1.82755	0.840214	0.309548	1.43288	0.58638	1.20393	1.1343
51	31.55	31.57	59.74	40.26	sp|P02787|TRFE_HUMAN	Serotransferrin OS=Homo sapiens GN=TF PE=1 SV=3	HUMAN	30	0.25106	4.70605e-08	1.39436	0.180053	0.350069	0.32151	2.60264e-08	1.30043	0.247233	0.418101	0.406631	1.02623e-15	1.09654	0.370833	0.445886	0.239246	9.34304e-11	1.26482	0.189153	0.302604	0.292623	5.26683e-08	1.27002	0.230408	0.371637	0.296418	3.1257e-09	1.30456	0.227217	0.386694	0.276756	1.97515e-10	1.28808	0.21486	0.356483	0.478494	2.24774e-07	1.21739	0.393048	0.582516	0.516308
52	31.36	31.36	53.73	44.78	sp|P02763|A1AG1_HUMAN	Alpha-1-acid glycoprotein 1 OS=Homo sapiens GN=ORM1 PE=1 SV=1	HUMAN	64	1.21	0.0425472	1.19747	1.01046	1.44894	1.23595	0.0310156	1.19753	1.03208	1.48009	1.11979	0.423298	1.42263	0.787122	1.59305	1.14233	0.130495	1.20838	0.945339	1.38037	1.12369	0.167712	1.21214	0.927034	1.36207	0.799641	0.143191	1.40691	0.568368	1.12502	0.960897	0.85966	1.79933	0.534032	1.72897	0.956101	0.556105	1.21441	0.787294	1.1611	0.925189
53	31.06	31.06	58.72	45.69	sp|P05546|HEP2_HUMAN	Heparin cofactor 2 OS=Homo sapiens GN=SERPIND1 PE=1 SV=3	HUMAN	48	1.12462	0.0212207	1.10256	1.02001	1.23997	1.12756	0.0248781	1.10844	1.01725	1.24983	1.09911	0.194845	1.15997	0.94753	1.27493	0.874848	0.0994524	1.17615	0.743824	1.02895	1.04411	0.640158	1.21263	0.861028	1.26612	1.28724	0.0828808	1.33494	0.964262	1.71839	1.11952	0.0911679	1.14303	0.979438	1.27965	1.09019	0.328144	1.19838	0.909718	1.30647	1.05326
54	30.42	30.42	57.73	48.87	sp|P01019|ANGT_HUMAN	Angiotensinogen OS=Homo sapiens GN=AGT PE=1 SV=1	HUMAN	45	0.903629	0.319363	1.23434	0.732077	1.11538	1.02834	0.672006	1.14867	0.895241	1.18122	0.935984	0.489412	1.22582	0.763558	1.14735	1.03842	0.799527	1.37212	0.756799	1.42483	0.930187	0.62478	1.3691	0.679413	1.27352	1.73799	0.000247716	1.25735	1.38226	2.18526	1.26762	0.0312852	1.23611	1.02549	1.56692	1.09857	0.605253	1.46431	0.750235	1.60865	0.997062
55	30.34	30.36	47.77	42.15	sp|P35858|ALS_HUMAN	Insulin-like growth factor-binding protein complex acid labile subunit OS=Homo sapiens GN=IGFALS PE=1 SV=1	HUMAN	35	0.991286	0.82632	1.0861	0.912701	1.07664	0.964169	0.363577	1.08572	0.888049	1.04681	1.05856	0.181436	1.09039	0.970808	1.15424	0.962253	0.551568	1.1441	0.841056	1.10091	0.914099	0.248538	1.17234	0.779722	1.07163	1.23105	0.0060392	1.14798	1.07236	1.41322	1.0661	0.269936	1.12541	0.947301	1.1998	1.45852	0.000808838	1.21824	1.19723	1.77683	1.41008
56	30.25	30.34	52.52	41.46	sp|P00748|FA12_HUMAN	Coagulation factor XII OS=Homo sapiens GN=F12 PE=1 SV=3	HUMAN	32	1.25773	0.00328535	1.14788	1.0957	1.44372	1.2222	0.00509655	1.13757	1.0744	1.39035	1.21372	0.0131634	1.15427	1.05151	1.40096	1.21719	0.0426444	1.20757	1.00797	1.46985	0.900656	0.319622	1.24557	0.723087	1.12183	1.78976	0.00213196	1.38499	1.29225	2.4788	1.29749	0.0170752	1.22852	1.05614	1.59398	0.839109	0.123108	1.25833	0.666844	1.05588	0.869068
57	30.15	30.15	68.77	58.36	sp|P02649|APOE_HUMAN	Apolipoprotein E OS=Homo sapiens GN=APOE PE=1 SV=1	HUMAN	44	0.797266	0.00691579	1.16692	0.68322	0.930349	0.744891	4.61233e-06	1.09443	0.680618	0.815232	0.676248	0.000265399	1.20126	0.562949	0.81235	0.588774	0.000191887	1.2663	0.464955	0.745567	0.76331	0.00693569	1.2047	0.633611	0.919557	0.69978	0.00574028	1.2681	0.551833	0.887391	0.85899	0.253089	1.31059	0.655425	1.12578	0.985239	0.914271	1.33571	0.737612	1.316	0.99794
58	29.83	29.83	38.55	31.86	sp|P23142|FBLN1_HUMAN	Fibulin-1 OS=Homo sapiens GN=FBLN1 PE=1 SV=4	HUMAN	21	1.07328	0.516303	1.25915	0.852389	1.35143	1.03949	0.619523	1.18008	0.880862	1.22669	1.06958	0.196148	1.11427	0.959891	1.1918	1.02763	0.602587	1.1184	0.918838	1.1493	0.91431	0.2956	1.21089	0.75507	1.10713	0.95524	0.496534	1.15292	0.828541	1.10131	0.835541	0.150859	1.29193	0.646739	1.07946	1.25447	0.0824315	1.29782	0.966597	1.62807	1.24673
59	29.52	29.52	58.31	50.12	sp|P29622|KAIN_HUMAN	Kallistatin OS=Homo sapiens GN=SERPINA4 PE=1 SV=3	HUMAN	25	1.03797	0.429636	1.10278	0.941232	1.14465	1.06617	0.181833	1.10244	0.967103	1.17539	1.10861	0.0796148	1.12386	0.986428	1.24592	1.07377	0.426945	1.20264	0.892846	1.29136	1.08004	0.510487	1.27558	0.846706	1.37767	1.38662	0.0168984	1.29518	1.0706	1.79592	1.07458	0.135823	1.103	0.974239	1.18527	1.0167	0.827855	1.17294	0.866796	1.19253	1.01866
60	29.12	29.12	53.43	38.86	sp|P04003|C4BPA_HUMAN	C4b-binding protein alpha chain OS=Homo sapiens GN=C4BPA PE=1 SV=2	HUMAN	27	1.1393	0.0144608	1.10504	1.031	1.25897	0.999626	0.993685	1.10515	0.904517	1.10474	1.24648	0.00920066	1.17017	1.06521	1.4586	0.866572	0.212533	1.26342	0.685896	1.09484	0.875224	0.305435	1.3164	0.664861	1.15215	1.23891	0.105163	1.30433	0.949844	1.61594	1.16383	0.0431233	1.15747	1.00549	1.3471	1.22186	0.0847109	1.261	0.968963	1.54076	1.28743
61	29.08	29.08	72.39	69.01	sp|P27169|PON1_HUMAN	Serum paraoxonase/arylesterase 1 OS=Homo sapiens GN=PON1 PE=1 SV=3	HUMAN	57	0.829898	0.0144895	1.15211	0.72033	0.956134	0.905252	0.147991	1.1512	0.786355	1.04213	0.90101	0.236906	1.20015	0.750751	1.08134	0.62985	0.040476	1.54934	0.406527	0.975854	0.635997	0.015134	1.40342	0.453175	0.892573	1.13991	0.0997648	1.17303	0.971761	1.33715	0.920059	0.373614	1.22616	0.750356	1.12814	0.844855	0.206601	1.31848	0.64078	1.11392	0.988442
62	29	29	75	70	sp|P02652|APOA2_HUMAN	Apolipoprotein A-II OS=Homo sapiens GN=APOA2 PE=1 SV=1	HUMAN	81	1.03682	0.842432	1.4914	0.695198	1.54631	1.02396	0.833401	1.28057	0.799611	1.31124	0.837623	0.463209	1.69956	0.492846	1.42359	1.01651	0.837918	1.18772	0.855849	1.20732	1.20591	0.307166	1.47882	0.815457	1.78333	0.917971	0.726079	1.69754	0.540764	1.5583	0.893983	0.689774	1.83598	0.486923	1.64134	1.01003	0.971353	1.84239	0.548216	1.86086	0.949394
88	14.02	27.03	33.18	30.96	sp|P08519|APOA_HUMAN	Apolipoprotein(a) OS=Homo sapiens GN=LPA PE=1 SV=1	HUMAN	44	0.352682	4.88765e-06	1.32069	0.267045	0.465782	0.309597	7.98482e-07	1.29701	0.238701	0.401551	0.459788	0.00144476	1.53025	0.300465	0.703592	0.319042	1.70658e-07	1.3068	0.24414	0.416923	0.409657	4.75095e-05	1.35608	0.302089	0.555528	0.288628	1.63671e-07	1.38345	0.208629	0.399303	0.277395	3.10086e-05	1.59331	0.1741	0.441976	1.30852	0.0545533	1.31673	0.993767	1.72296	1.33609
65	23.16	25.2	53.01	43.13	sp|P05543|THBG_HUMAN	Thyroxine-binding globulin OS=Homo sapiens GN=SERPINA7 PE=1 SV=2	HUMAN	26	1.04689	0.414091	1.12528	0.930342	1.17804	1.0836	0.16602	1.12594	0.962389	1.22007	1.06713	0.196731	1.10912	0.962134	1.18358	0.942348	0.381713	1.15314	0.817202	1.08666	1.11592	0.436186	1.3615	0.819625	1.51932	1.19336	0.0361066	1.17736	1.01359	1.40501	0.990106	0.837437	1.10979	0.892159	1.09881	1.05291	0.573031	1.21396	0.867334	1.27819	1.08434
63	24.68	24.69	48.26	35.25	sp|P05160|F13B_HUMAN	Coagulation factor XIII B chain OS=Homo sapiens GN=F13B PE=1 SV=3	HUMAN	28	1.18332	0.00613021	1.11773	1.05868	1.32263	1.19871	0.0159464	1.15186	1.04067	1.38074	1.22475	0.0148204	1.16882	1.04786	1.43151	1.11052	0.140472	1.15923	0.95798	1.28735	1.10568	0.36471	1.26346	0.875117	1.39699	1.18619	0.0312289	1.16504	1.01816	1.38196	1.05034	0.457945	1.14976	0.913535	1.20764	1.20057	0.0383543	1.18691	1.01151	1.42496	1.16764
64	23.96	23.96	57	46.94	sp|Q96KN2|CNDP1_HUMAN	Beta-Ala-His dipeptidase OS=Homo sapiens GN=CNDP1 PE=1 SV=4	HUMAN	17	1.22371	0.000471792	1.10161	1.11084	1.34806	1.34993	2.08162e-06	1.08975	1.23875	1.47108	1.31131	0.000356962	1.11682	1.17414	1.46449	1.12778	0.0623985	1.13605	0.992726	1.28122	1.4244	0.00495677	1.24902	1.14041	1.7791	1.33086	0.00200653	1.17183	1.13572	1.55954	1.33161	0.000273363	1.13087	1.17751	1.50587	1.09139	0.339259	1.20779	0.903624	1.31816	0.925326
82	14.94	23.09	73.94	51.52	sp|Q03591|FHR1_HUMAN	Complement factor H-related protein 1 OS=Homo sapiens GN=CFHR1 PE=1 SV=2	HUMAN	24	1.24958	0.519876	20.3596	0.0613757	25.441	0.940679	0.718399	5.15781	0.182379	4.85185	2.2178	NA	NA	NA	NA	1.62846	NA	NA	NA	NA	0.383487	0.537727	903745	4.2433e-07	346574	1.86577	NA	NA	NA	NA	2.13189	NA	NA	NA	NA	0.939469	0.923597	719.794	0.00130519	676.224	2.47252
66	22.32	22.34	43.49	28.99	sp|P07225|PROS_HUMAN	Vitamin K-dependent protein S OS=Homo sapiens GN=PROS1 PE=1 SV=1	HUMAN	25	1.07879	0.121981	1.10362	0.9775	1.19057	0.974641	0.587199	1.10369	0.883075	1.0757	1.01723	0.770226	1.13173	0.898828	1.15124	0.89502	0.0498306	1.1172	0.801128	0.999918	0.741806	0.0054327	1.21541	0.610334	0.901598	1.08315	0.204178	1.13909	0.950887	1.23381	1.02507	0.777176	1.19929	0.854734	1.22936	0.864148	0.169558	1.24063	0.696541	1.07209	0.937935
67	21.87	21.87	65.19	37.04	sp|Q16610|ECM1_HUMAN	Extracellular matrix protein 1 OS=Homo sapiens GN=ECM1 PE=1 SV=2	HUMAN	20	1.03764	0.448585	1.10699	0.937348	1.14865	1.00037	0.993883	1.10858	0.90239	1.109	0.855928	0.0368522	1.15562	0.740663	0.989131	1.12597	0.0272309	1.10833	1.01592	1.24795	1.06541	0.529414	1.24498	0.855765	1.32642	0.889025	0.0354535	1.1145	0.797686	0.990822	0.996075	0.949724	1.14129	0.872764	1.13681	1.33355	0.00351709	1.19277	1.11803	1.59062	1.27976
68	21.2	21.2	60.23	45.53	sp|P02750|A2GL_HUMAN	Leucine-rich alpha-2-glycoprotein OS=Homo sapiens GN=LRG1 PE=1 SV=2	HUMAN	30	0.801571	0.00114049	1.122	0.714413	0.899362	0.766721	0.000590717	1.13579	0.675053	0.870838	0.672591	0.00238992	1.245	0.540234	0.837377	0.60965	0.000886712	1.25857	0.484398	0.76729	0.791237	0.0297233	1.22872	0.643953	0.972207	0.840239	0.119593	1.25485	0.669593	1.05437	1.08133	0.522728	1.30471	0.828791	1.41083	0.924767	0.360015	1.19489	0.773935	1.10499	0.860441
69	21.1	21.2	19.15	8.858	sp|P12259|FA5_HUMAN	Coagulation factor V OS=Homo sapiens GN=F5 PE=1 SV=4	HUMAN	14	1.10923	0.117193	1.14213	0.971195	1.26689	1.21529	0.00521371	1.13569	1.07009	1.38019	1.21919	0.00922025	1.15127	1.05899	1.40362	1.30345	0.000528304	1.14026	1.14312	1.48627	1.37786	0.000160702	1.14137	1.2072	1.57265	0.989867	0.883015	1.15695	0.855586	1.14522	1.08197	0.418462	1.22471	0.883448	1.3251	1.25535	0.0114357	1.18322	1.06097	1.48536	1.21673
70	21.1	21.1	75.12	71.64	sp|P02753|RET4_HUMAN	Retinol-binding protein 4 OS=Homo sapiens GN=RBP4 PE=1 SV=3	HUMAN	36	1.19696	0.0304666	1.17029	1.02279	1.40078	1.1963	0.0319136	1.17193	1.0208	1.40197	1.40901	0.0774904	1.47776	0.95348	2.08218	0.802262	0.110733	1.32547	0.605265	1.06338	0.99282	0.974128	1.68469	0.589319	1.6726	1.88131	0.0109993	1.5463	1.21665	2.90908	1.41105	0.00623986	1.24552	1.1329	1.75749	0.77403	0.233242	1.5909	0.486536	1.23141	1.22293
71	20.81	20.81	23.79	14.91	sp|O75882|ATRN_HUMAN	Attractin OS=Homo sapiens GN=ATRN PE=1 SV=2	HUMAN	18	1.0169	0.710471	1.09859	0.925641	1.11716	0.968121	0.564302	1.12376	0.861504	1.08793	1.12797	0.0951302	1.15548	0.976189	1.30335	0.916899	0.147982	1.13202	0.809965	1.03795	0.85175	0.110946	1.22687	0.694248	1.04498	1.05227	0.52254	1.18687	0.886595	1.24891	0.916948	0.138505	1.12568	0.814575	1.03219	0.930325	0.304205	1.15515	0.80537	1.07467	1.0115
72	20.34	20.34	44.59	32.84	sp|P22792|CPN2_HUMAN	Carboxypeptidase N subunit 2 OS=Homo sapiens GN=CPN2 PE=1 SV=3	HUMAN	22	0.795688	0.00261359	1.13383	0.70177	0.902176	0.754309	0.000670271	1.134	0.665175	0.855386	0.745159	0.00169961	1.16689	0.638584	0.869521	0.694076	0.00173242	1.21604	0.570767	0.844026	0.815237	0.169353	1.3597	0.599572	1.10848	1.21392	0.129975	1.29671	0.936149	1.5741	0.916878	0.159649	1.135	0.80782	1.04066	0.834882	0.242348	1.38571	0.602493	1.1569	0.896554
73	20.26	20.26	65.55	58.19	sp|O75636|FCN3_HUMAN	Ficolin-3 OS=Homo sapiens GN=FCN3 PE=1 SV=2	HUMAN	23	1.00197	0.992164	1.60129	0.625727	1.60444	1.05204	0.754543	1.4612	0.719984	1.53724	1.01219	0.915975	1.29951	0.778902	1.31535	0.967147	0.743466	1.25092	0.773149	1.20982	0.952094	0.748826	1.40714	0.676618	1.33973	1.75118	0.182992	2.45144	0.714348	4.29292	0.924711	0.452904	1.26232	0.73255	1.16728	1.03293	0.874355	1.6169	0.638835	1.67015	1.09111
78	16.13	20.14	41.98	40	sp|P08185|CBG_HUMAN	Corticosteroid-binding globulin OS=Homo sapiens GN=SERPINA6 PE=1 SV=1	HUMAN	26	1.02323	0.747701	1.18154	0.866015	1.20898	1.09141	0.24919	1.18265	0.922844	1.29076	1.08831	0.253458	1.1837	0.919413	1.28822	0.984056	0.908449	1.4073	0.699252	1.38486	0.890689	0.365595	1.33573	0.66682	1.18972	1.36472	0.0271378	1.2952	1.05368	1.76758	1.32853	0.0142049	1.21914	1.08973	1.61967	0.865324	0.237326	1.30956	0.660777	1.13319	0.86968
74	19.68	19.7	52.07	40.83	sp|P51884|LUM_HUMAN	Lumican OS=Homo sapiens GN=LUM PE=1 SV=2	HUMAN	22	0.903964	0.0600693	1.11188	0.813006	1.0051	0.914409	0.092889	1.11297	0.821592	1.01771	0.983166	0.731346	1.11307	0.883291	1.09433	0.972997	0.665569	1.14678	0.848461	1.11581	0.909286	0.269949	1.19621	0.760138	1.0877	1.00521	0.968782	1.33403	0.75351	1.34097	0.833266	0.00383402	1.11472	0.747512	0.928859	1.23975	0.053452	1.24448	0.996202	1.54284	1.58538
101	12.07	19.43	76.12	43.78	sp|P19652|A1AG2_HUMAN	Alpha-1-acid glycoprotein 2 OS=Homo sapiens GN=ORM2 PE=1 SV=2	HUMAN	34	1.23574	0.274163	1.59053	0.776938	1.96547	1.54112	0.024106	1.40435	1.09739	2.16426	1.14113	0.399716	1.53576	0.743037	1.7525	1.02263	0.888659	1.59648	0.640557	1.63261	0.794232	0.305707	1.81307	0.438059	1.44	0.866263	0.21286	1.33597	0.648416	1.1573	1.02398	0.819601	1.35406	0.756229	1.38653	0.887459	0.576452	1.72594	0.514188	1.5317	1.20091
75	17.87	17.87	34.48	26.57	sp|P55058|PLTP_HUMAN	Phospholipid transfer protein OS=Homo sapiens GN=PLTP PE=1 SV=1	HUMAN	11	0.941705	0.323595	1.14074	0.82552	1.07424	0.912681	0.209537	1.16697	0.782098	1.06507	0.947664	0.373616	1.14667	0.826447	1.08666	0.877859	0.0402879	1.13098	0.776194	0.99284	0.959315	0.740045	1.32912	0.721767	1.27505	0.924249	0.403226	1.23297	0.749613	1.13957	0.848084	0.0353279	1.16072	0.73065	0.984392	0.989573	0.926359	1.28843	0.768046	1.27499	0.916571
76	16.92	17.63	28.55	20	sp|Q04756|HGFA_HUMAN	Hepatocyte growth factor activator OS=Homo sapiens GN=HGFAC PE=1 SV=1	HUMAN	13	1.09681	0.162286	1.15019	0.953594	1.26155	1.07582	0.278298	1.15842	0.928694	1.24625	1.20352	0.11451	1.27843	0.941404	1.5386	1.04871	0.647867	1.25574	0.835132	1.31691	1.09801	0.390671	1.28065	0.85739	1.40617	1.09417	0.18201	1.15258	0.949326	1.26112	1.07661	0.230237	1.14208	0.942675	1.22958	0.934071	0.561482	1.303	0.716861	1.21709	0.945175
77	16.3	16.34	44.57	17.86	sp|P04264|K2C1_HUMAN	Keratin, type II cytoskeletal 1 OS=Homo sapiens GN=KRT1 PE=1 SV=6	HUMAN	13	0.428667	0.000121868	1.36533	0.313966	0.585273	0.447572	8.24044e-05	1.32526	0.337725	0.593147	0.176944	4.14491e-10	1.20459	0.146891	0.213144	2.86003	1.13993e-08	1.22192	2.3406	3.49474	1.13518	0.484098	1.89761	0.598215	2.15414	5.71613	0.00114751	2.08549	2.7409	11.9209	1.49064	0.219937	2.04089	0.730389	3.04224	1.1048	0.45069	1.32697	0.832574	1.46604	0.158952
79	15.9	15.92	32.97	24.51	sp|P00740|FA9_HUMAN	Coagulation factor IX OS=Homo sapiens GN=F9 PE=1 SV=2	HUMAN	10	0.975845	0.688485	1.14838	0.849761	1.12064	1.01569	0.798414	1.14888	0.884068	1.16691	1.01371	0.91433	1.36261	0.743943	1.38129	0.944203	0.424869	1.17837	0.80128	1.11262	0.767873	0.00553566	1.17136	0.65554	0.899455	1.15062	0.0692664	1.16683	0.98611	1.34258	1.11823	0.454738	1.39651	0.80073	1.56161	0.841896	0.0550218	1.19362	0.705329	1.0049	0.881626
80	15.8	15.8	20.44	13.28	sp|P02671|FIBA_HUMAN	Fibrinogen alpha chain OS=Homo sapiens GN=FGA PE=1 SV=2	HUMAN	10	0.700653	0.081135	1.51541	0.462351	1.06178	0.763552	0.104138	1.41186	0.540811	1.07803	0.893395	0.159141	1.19158	0.749757	1.06455	0.904364	0.280205	1.23033	0.735055	1.11267	0.960155	0.758598	1.35105	0.710676	1.29721	0.842485	0.33478	1.54384	0.545706	1.30066	0.776394	0.0950378	1.43631	0.540547	1.11514	1.22653	0.367317	1.66958	0.73463	2.04779	1.12064
81	15.18	15.19	34.94	22.36	sp|O00391|QSOX1_HUMAN	Sulfhydryl oxidase 1 OS=Homo sapiens GN=QSOX1 PE=1 SV=3	HUMAN	12	0.90355	0.214043	1.1872	0.761076	1.0727	0.922623	0.287035	1.17466	0.78544	1.08377	0.956554	0.557994	1.19967	0.797347	1.14755	1.02534	0.693496	1.15493	0.887791	1.18419	1.07578	0.506953	1.27009	0.847008	1.36634	0.813842	0.11332	1.30272	0.624724	1.06021	0.912238	0.160716	1.14685	0.795428	1.0462	1.10462	0.285963	1.21946	0.905821	1.34704	0.92989
84	14.61	14.72	42.31	10.19	sp|Q92954|PRG4_HUMAN	Proteoglycan 4 OS=Homo sapiens GN=PRG4 PE=1 SV=2	HUMAN	10	0.922199	0.176253	1.13202	0.814652	1.04394	0.961236	0.623125	1.18973	0.807944	1.14361	0.804212	0.0165497	1.17575	0.683997	0.945555	0.991589	0.909055	1.18372	0.837686	1.17377	1.01908	0.937433	1.7322	0.588316	1.76525	0.9041	0.371251	1.2835	0.704402	1.16041	0.952396	0.550952	1.19066	0.799891	1.13398	1.04637	0.601712	1.20607	0.867585	1.26199	0.921927
83	14.71	14.71	28.76	19.03	sp|P48740|MASP1_HUMAN	Mannan-binding lectin serine protease 1 OS=Homo sapiens GN=MASP1 PE=1 SV=3	HUMAN	12	1.03876	0.595831	1.1721	0.886243	1.21754	0.958451	0.431832	1.1255	0.851576	1.07874	1.1125	0.123215	1.15338	0.964557	1.28313	1.0472	0.674816	1.28299	0.816213	1.34355	1.11043	0.21737	1.19558	0.92878	1.32761	0.965942	0.710688	1.22717	0.78713	1.18537	0.99781	0.976687	1.18255	0.843781	1.17996	1.165	0.0976252	1.20661	0.965521	1.4057	1.12074
139	6.45	14.54	60.74	37.41	sp|P36980|FHR2_HUMAN	Complement factor H-related protein 2 OS=Homo sapiens GN=CFHR2 PE=1 SV=1	HUMAN	10	1.07842	0.456608	1.42601	0.75625	1.53784	1.071	0.492969	1.42585	0.751127	1.52708	1.10096	0.402758	1.48141	0.74318	1.63097	0.933189	0.502946	1.44381	0.646336	1.34735	0.750291	0.171226	1.66602	0.450348	1.25	1.0703	0.532033	1.47758	0.724361	1.58147	1.04034	0.620416	1.25695	0.827673	1.30766	1.0199	0.834285	1.42885	0.713793	1.45729	1.13564
85	14.52	14.52	42.42	29.3	sp|P00742|FA10_HUMAN	Coagulation factor X OS=Homo sapiens GN=F10 PE=1 SV=2	HUMAN	14	0.9999	0.998906	1.18264	0.845484	1.18252	0.961348	0.600723	1.17469	0.818382	1.12929	1.03233	0.775409	1.27732	0.808198	1.31861	0.876781	0.0857928	1.16836	0.750435	1.0244	0.864612	0.255821	1.31535	0.657325	1.13727	0.917931	0.258545	1.17422	0.781734	1.07786	1.00039	0.996448	1.22125	0.81915	1.22173	0.872136	0.271345	1.29694	0.672457	1.13111	0.952511
86	14.16	14.16	60.21	36.34	sp|P01860|IGHG3_HUMAN	Ig gamma-3 chain C region OS=Homo sapiens GN=IGHG3 PE=1 SV=2	HUMAN	11	3.21859	0.000831309	1.6409	1.96148	5.28139	1.44154	0.0214765	1.341	1.07497	1.93311	2.98482	0.000631723	1.25934	2.37016	3.75889	4.23611	0.000564467	1.49363	2.83612	6.32718	3.33372	0.00272708	1.91628	1.73969	6.38832	1.97734	0.0291254	1.66846	1.18513	3.29913	2.83355	0.00238654	1.66022	1.70673	4.70432	1.32097	0.0801134	1.37976	0.957385	1.82262	1.45275
97	12.93	14.16	51.61	25.89	sp|Q14520|HABP2_HUMAN	Hyaluronan-binding protein 2 OS=Homo sapiens GN=HABP2 PE=1 SV=1	HUMAN	19	1.01719	0.750011	1.1229	0.905859	1.1422	1.02047	0.790495	1.17996	0.864841	1.20411	1.10116	0.156568	1.15045	0.957152	1.26683	0.995397	0.951826	1.18295	0.841451	1.17751	0.963699	0.796834	1.3708	0.703019	1.32104	1.02405	0.855304	1.33779	0.76548	1.36997	0.97997	0.776516	1.16715	0.839624	1.14378	1.12829	0.252839	1.2481	0.904008	1.40822	1.00962
87	14.14	14.14	39.68	25.93	sp|P05090|APOD_HUMAN	Apolipoprotein D OS=Homo sapiens GN=APOD PE=1 SV=1	HUMAN	13	1.52395	0.00610641	1.26871	1.20118	1.93345	1.82103	0.00866059	1.44591	1.25944	2.63304	1.61795	0.173147	2.17929	0.742421	3.52598	1.11355	0.189239	1.19966	0.928216	1.33588	1.08353	0.406452	1.25563	0.862935	1.36051	1.72965	0.168118	2.47192	0.699719	4.27555	1.09367	0.607638	1.52279	0.718201	1.66544	0.736904	0.0294939	1.29707	0.568132	0.955813	0.836322
89	14.01	14.04	43.28	34.58	sp|P04278|SHBG_HUMAN	Sex hormone-binding globulin OS=Homo sapiens GN=SHBG PE=1 SV=2	HUMAN	9	0.767053	0.0241084	1.23149	0.622866	0.944616	0.761558	0.114854	1.45685	0.522744	1.10947	0.747333	0.00625713	1.20047	0.622534	0.89715	0.70515	0.000666575	1.15322	0.611462	0.813194	0.685256	0.0470323	1.44988	0.472629	0.993542	0.708521	0.0849818	1.51191	0.468627	1.07122	0.63272	0.000233241	1.18245	0.535092	0.748162	1.04663	0.779579	1.52592	0.685899	1.59707	0.996793
90	13.86	13.86	44.9	34.29	sp|P02745|C1QA_HUMAN	Complement C1q subcomponent subunit A OS=Homo sapiens GN=C1QA PE=1 SV=2	HUMAN	18	1.0148	0.93133	1.49216	0.680091	1.51425	1.03448	0.834002	1.46077	0.708172	1.51114	0.976664	0.907063	1.80793	0.54021	1.76575	0.822578	0.58294	2.75398	0.298687	2.26536	0.598019	0.227534	2.94886	0.202797	1.76348	1.10101	0.742211	2.03709	0.540482	2.24287	1.02553	0.940774	2.70213	0.379525	2.7711	1.08757	0.730267	1.76578	0.615916	1.92042	1.05746
91	13.73	13.73	56.93	46.04	sp|P05452|TETN_HUMAN	Tetranectin OS=Homo sapiens GN=CLEC3B PE=1 SV=3	HUMAN	14	0.85425	0.193309	1.29146	0.661459	1.10323	1.08517	0.637992	1.47029	0.738061	1.59551	0.957017	0.862655	1.74763	0.547607	1.67252	0.6394	0.0869688	1.69694	0.376797	1.08502	0.809518	0.095507	1.29421	0.625489	1.04769	1.0908	0.712717	1.70905	0.638249	1.86423	0.957233	0.676337	1.2762	0.750068	1.22162	0.91073	0.618612	1.51656	0.600525	1.38117	1.03343
92	13.72	13.72	73.27	68.32	sp|P02655|APOC2_HUMAN	Apolipoprotein C-II OS=Homo sapiens GN=APOC2 PE=1 SV=1	HUMAN	16	0.751345	0.0375135	1.29009	0.582395	0.969307	0.665523	0.0467338	1.48598	0.447867	0.988955	0.891586	0.299148	1.33849	0.666113	1.19338	0.781367	0.0597333	1.3007	0.600727	1.01633	0.854411	0.214447	1.37562	0.62111	1.17534	0.846969	0.406909	1.73193	0.489032	1.46689	1.04208	0.890904	2.40959	0.432473	2.51099	0.897081	0.361291	1.37934	0.650372	1.23738	1.348
93	13.55	13.55	45.55	40.05	sp|Q9UGM5|FETUB_HUMAN	Fetuin-B OS=Homo sapiens GN=FETUB PE=1 SV=2	HUMAN	16	1.2887	0.0310366	1.25197	1.02934	1.61342	1.18157	0.246367	1.35578	0.871504	1.60195	1.20301	0.140804	1.30118	0.924556	1.56534	1.17197	0.339239	1.47151	0.79644	1.72455	0.908257	0.483485	1.37076	0.662595	1.245	1.03866	0.84107	1.58685	0.654543	1.6482	1.27543	0.0934365	1.36075	0.937299	1.73554	1.16079	0.309536	1.36777	0.848676	1.58769	1.03718
94	13.53	13.53	44.97	34.17	sp|O14791|APOL1_HUMAN	Apolipoprotein L1 OS=Homo sapiens GN=APOL1 PE=1 SV=5	HUMAN	13	0.733693	0.00352801	1.19121	0.615924	0.87398	0.761409	0.00989462	1.20555	0.631586	0.917918	0.797876	0.0153136	1.18474	0.673458	0.94528	0.817312	0.120688	1.30721	0.625232	1.0684	0.747046	0.0530241	1.34565	0.555155	1.00526	0.798654	0.322064	1.64721	0.484852	1.31555	0.831218	0.0199396	1.15688	0.718498	0.961622	1.30472	0.0626632	1.32816	0.982349	1.73288	1.5904
95	13.31	13.31	41.26	36.32	sp|P02743|SAMP_HUMAN	Serum amyloid P-component OS=Homo sapiens GN=APCS PE=1 SV=2	HUMAN	19	1.05157	0.488452	1.17663	0.893713	1.2373	1.0734	0.336241	1.17617	0.912623	1.26251	1.07648	0.262047	1.15361	0.933145	1.24184	0.898717	0.262658	1.2304	0.730427	1.10578	1.06582	0.783777	1.69668	0.628179	1.80836	1.95314	0.0250461	1.74627	1.11847	3.4107	1.31876	0.00210469	1.14799	1.14875	1.51392	0.988659	0.945253	1.46084	0.676774	1.44428	0.987311
96	13.02	13.03	38.43	31.22	sp|P15169|CBPN_HUMAN	Carboxypeptidase N catalytic chain OS=Homo sapiens GN=CPN1 PE=1 SV=1	HUMAN	16	0.734297	0.00800051	1.2048	0.609478	0.884678	0.709828	0.00501467	1.20289	0.590101	0.853847	0.704782	0.0573834	1.4482	0.486659	1.02067	0.635731	0.0452377	1.54863	0.410511	0.984515	0.609003	0.00692014	1.309	0.465244	0.797183	0.854209	0.642591	2.65152	0.322159	2.26495	0.852539	0.228007	1.3653	0.624433	1.16397	0.954456	0.768195	1.46974	0.649407	1.4028	0.918135
98	12.89	12.89	60.11	53.19	sp|O95445|APOM_HUMAN	Apolipoprotein M OS=Homo sapiens GN=APOM PE=1 SV=2	HUMAN	17	1.16168	0.234626	1.31331	0.884542	1.52565	1.10988	0.101001	1.13952	0.973991	1.26474	1.35236	0.0131153	1.24149	1.08931	1.67894	0.953658	0.589763	1.22621	0.777731	1.16938	1.04638	0.543159	1.18788	0.880884	1.24297	1.79217	0.0632273	1.86947	0.958651	3.35041	1.497	0.0157471	1.35627	1.10377	2.03033	1.00671	0.951999	1.28847	0.781319	1.29712	1.22217
99	12.75	12.75	49.01	37.94	sp|P02746|C1QB_HUMAN	Complement C1q subcomponent subunit B OS=Homo sapiens GN=C1QB PE=1 SV=3	HUMAN	36	0.971056	0.702948	1.19678	0.811389	1.16214	1.05836	0.47194	1.19825	0.883257	1.26818	0.902972	0.409063	1.32507	0.681451	1.1965	0.802079	0.27641	1.5696	0.51101	1.25894	0.949813	0.750795	1.48359	0.640214	1.40913	0.981776	0.887623	1.37444	0.714308	1.3494	0.910327	0.444709	1.33812	0.6803	1.21813	0.879002	0.497598	1.54844	0.567669	1.36108	0.885675
92	12.58	12.62	31.11	15.19	sp|P35443|TSP4_HUMAN	Thrombospondin-4 OS=Homo sapiens GN=THBS4 PE=1 SV=2	HUMAN	9	NA	NA	NA	NA	NA	NA	NA	NA	NA	NA	0.889339	0.207252	1.22092	0.728419	1.08581	0.943387	0.571064	1.28058	0.736687	1.20808	0.975818	0.927985	2.80552	0.347821	2.73767	0.664541	0.103186	1.7146	0.387577	1.13942	0.443832	NA	NA	NA	NA	NA	NA	NA	NA	NA	1.6788
100	12.09	12.09	28.24	15.61	sp|P06276|CHLE_HUMAN	Cholinesterase OS=Homo sapiens GN=BCHE PE=1 SV=1	HUMAN	7	1.0317	0.827171	1.38492	0.744951	1.42883	1.08756	0.385442	1.23919	0.877638	1.34769	0.93014	0.424731	1.22396	0.759945	1.13845	0.989194	0.921426	1.27414	0.776364	1.26037	0.849336	0.140504	1.26162	0.673209	1.07154	0.994878	0.947645	1.18773	0.837631	1.18164	1.00214	0.978999	1.20951	0.828544	1.2121	0.860924	0.247564	1.32413	0.650179	1.13998	0.908461
102	11.81	11.81	33.33	18.6	sp|P43251|BTD_HUMAN	Biotinidase OS=Homo sapiens GN=BTD PE=1 SV=2	HUMAN	8	1.14377	0.0342549	1.12924	1.01286	1.29159	1.12072	0.0626809	1.12931	0.992388	1.26564	1.17578	0.0481708	1.17379	1.00169	1.38012	1.17344	0.0382688	1.15945	1.01206	1.36055	1.00125	0.989942	1.25249	0.799405	1.25405	1.21505	0.0481258	1.21252	1.00209	1.47327	1.17169	0.0471849	1.16867	1.00258	1.36932	0.957532	0.67737	1.26089	0.759409	1.20734	1.00619
103	11.62	11.62	67.69	50.77	sp|P35542|SAA4_HUMAN	Serum amyloid A-4 protein OS=Homo sapiens GN=SAA4 PE=1 SV=2	HUMAN	15	0.899	0.202631	1.21431	0.740336	1.09167	0.867665	0.112577	1.21457	0.714383	1.05384	0.822186	0.0986326	1.30086	0.632031	1.06955	0.725527	0.021966	1.27724	0.568042	0.926672	1.02607	0.82994	1.36575	0.751287	1.40136	0.74932	0.0727549	1.40217	0.534399	1.05068	0.833962	0.043783	1.19022	0.700679	0.992597	1.26706	0.0518691	1.27093	0.996955	1.61033	1.09085
104	11.54	11.56	57.39	30.93	sp|P17936|IBP3_HUMAN	Insulin-like growth factor-binding protein 3 OS=Homo sapiens GN=IGFBP3 PE=1 SV=2	HUMAN	10	0.981934	0.789155	1.16147	0.845425	1.14049	0.973867	0.717564	1.17404	0.829499	1.14336	1.05714	0.516722	1.20795	0.875153	1.27698	1.06275	0.510037	1.23048	0.86369	1.3077	0.976211	0.868746	1.42746	0.683878	1.39351	0.969426	0.81765	1.359	0.713338	1.31745	0.938445	0.499515	1.23496	0.759901	1.15894	1.38368	0.0271096	1.32144	1.04711	1.82845	1.36975
105	11.33	11.33	31.44	25.53	sp|Q96IY4|CBPB2_HUMAN	Carboxypeptidase B2 OS=Homo sapiens GN=CPB2 PE=1 SV=2	HUMAN	10	1.04324	0.672589	1.25493	0.831314	1.3092	1.00218	0.970372	1.14293	0.876846	1.14542	1.17808	0.0833722	1.21559	0.969143	1.43207	1.06098	0.521722	1.26402	0.839373	1.3411	0.990368	0.910901	1.25296	0.790424	1.24089	0.921016	0.266977	1.18456	0.777514	1.091	1.00931	0.919048	1.23125	0.819742	1.24272	0.967197	0.573993	1.14315	0.846081	1.10565	1.06102
106	11.08	11.1	26.88	14.73	sp|P13645|K1C10_HUMAN	Keratin, type I cytoskeletal 10 OS=Homo sapiens GN=KRT10 PE=1 SV=6	HUMAN	7	0.34203	0.0016443	1.62423	0.21058	0.555537	0.316259	0.000311212	1.46276	0.216207	0.46261	0.231223	0.000163318	1.45197	0.159247	0.33573	2.458	1.18045e-06	1.23057	1.99744	3.02474	1.27265	0.633198	111.623	0.0114014	142.057	2.63367	0.000240284	1.35695	1.94088	3.57375	1.52309	0.159009	3.91076	0.389461	5.95643	0.910638	0.371985	1.26803	0.718152	1.15472	0.206657
99	11.04	11.07	24.08	14.99	sp|P13796|PLSL_HUMAN	Plastin-2 OS=Homo sapiens GN=LCP1 PE=1 SV=6	HUMAN	6	NA	NA	NA	NA	NA	NA	NA	NA	NA	NA	1.10612	0.192832	1.18813	0.930978	1.31422	1.17083	0.22217	1.38648	0.844461	1.62334	1.21126	0.183196	1.3923	0.869973	1.68644	1.23816	0.189705	1.43626	0.862072	1.77832	1.06844	0.439373	1.23894	0.862388	1.32373	NA	NA	NA	NA	NA	1.06874
107	11.05	11.05	42.36	23.65	sp|P05154|IPSP_HUMAN	Plasma serine protease inhibitor OS=Homo sapiens GN=SERPINA5 PE=1 SV=3	HUMAN	9	0.86198	0.0623336	1.17319	0.734734	1.01126	0.922284	0.256013	1.17612	0.784173	1.08472	0.86861	0.313431	1.36794	0.634978	1.18821	0.954367	0.7447	1.39812	0.682605	1.33432	0.972279	0.84162	1.39052	0.699219	1.35198	1.01874	0.813297	1.19167	0.854883	1.21399	0.758566	0.00361512	1.17379	0.646254	0.890396	1.24661	0.159721	1.40963	0.884351	1.75726	1.08158
108	11.03	11.03	39.47	29.07	sp|P08571|CD14_HUMAN	Monocyte differentiation antigen CD14 OS=Homo sapiens GN=CD14 PE=1 SV=2	HUMAN	10	1.06202	0.474694	1.23609	0.859182	1.31275	1.12475	0.170247	1.21583	0.925092	1.3675	1.1184	0.320744	1.27607	0.876441	1.42717	1.10986	0.615716	1.59913	0.694044	1.77481	1.24697	0.341133	2.15276	0.57924	2.68442	1.16354	0.342156	1.44945	0.802745	1.6865	1.18033	0.0641441	1.1962	0.986733	1.4119	1.02327	0.86439	1.4202	0.720515	1.45325	1.04334
109	10.97	10.97	58.42	55.45	sp|P07360|CO8G_HUMAN	Complement component C8 gamma chain OS=Homo sapiens GN=C8G PE=1 SV=3	HUMAN	12	1.02043	0.835105	1.26767	0.80497	1.29357	1.1391	0.116233	1.19299	0.954826	1.35894	1.11077	0.0936958	1.13519	0.978486	1.26094	1.04823	0.408324	1.13504	0.923517	1.18979	1.03644	0.796406	1.37132	0.755793	1.42129	1.05308	0.585381	1.24558	0.845452	1.31169	1.08725	0.217163	1.15487	0.941445	1.25563	1.04039	0.742419	1.34047	0.77614	1.39461	0.992492
138	6.85	10.87	34.29	20.74	sp|Q9NZP8|C1RL_HUMAN	Complement C1r subcomponent-like protein OS=Homo sapiens GN=C1RL PE=1 SV=2	HUMAN	8	0.988946	0.930523	3.62889	0.272521	3.58878	1.10511	0.503464	3.61047	0.306086	3.98998	0.915222	0.319761	1.24193	0.736936	1.13664	0.908496	0.574848	1.54768	0.587005	1.40606	0.908392	0.648702	1.72022	0.528066	1.56264	1.20649	0.0827021	1.25396	0.962143	1.51288	1.04481	0.648513	1.31837	0.792506	1.37745	1.26824	0.303967	4.76922	0.265921	6.04849	1.02232
110	10.45	10.46	35.14	12.81	sp|P49747|COMP_HUMAN	Cartilage oligomeric matrix protein OS=Homo sapiens GN=COMP PE=1 SV=2	HUMAN	7	0.979507	0.851031	1.28569	0.761855	1.25934	1.03418	0.600143	1.15582	0.894761	1.19532	1.13432	0.148883	1.20928	0.938009	1.37171	1.21732	0.105301	1.31318	0.927005	1.59857	0.860331	0.177319	1.31335	0.655067	1.12991	0.812469	0.0670162	1.25369	0.648061	1.01859	1.0782	0.739953	1.67463	0.643846	1.80559	1.64271	0.000887323	1.23695	1.32804	2.03195	1.48238
112	10.41	10.41	65.06	38.55	sp|P02654|APOC1_HUMAN	Apolipoprotein C-I OS=Homo sapiens GN=APOC1 PE=1 SV=1	HUMAN	6	0.596386	0.0632235	1.75489	0.339842	1.04659	0.644465	0.0179873	1.37041	0.470273	0.883179	0.302153	0.00711844	1.54781	0.195214	0.467675	0.274703	0.0250297	2.67737	0.102602	0.735481	0.396632	0.0230862	1.98122	0.200196	0.785814	0.606232	0.174965	2.4597	0.246466	1.49115	0.56453	0.138659	2.47793	0.227823	1.39887	0.279031	0.0187636	2.52784	0.110383	0.705345	0.318737
113	10.38	10.38	15.48	2.518	sp|P22105|TENX_HUMAN	Tenascin-X OS=Homo sapiens GN=TNXB PE=1 SV=3	HUMAN	8	0.926976	0.585042	1.48533	0.624089	1.37686	0.971361	0.786438	1.36645	0.710865	1.32731	0.964967	0.75835	1.30161	0.741363	1.25601	0.998376	0.984524	1.21731	0.820148	1.21534	1.00774	0.942757	1.27777	0.788674	1.28766	0.844195	0.322107	1.46838	0.574914	1.2396	0.969199	0.829811	1.40634	0.689165	1.36302	1.25431	0.432509	2.21959	0.565108	2.78406	0.948066
114	10.32	10.32	31.6	19.75	sp|P18428|LBP_HUMAN	Lipopolysaccharide-binding protein OS=Homo sapiens GN=LBP PE=1 SV=3	HUMAN	8	0.710563	0.000691987	1.15064	0.617535	0.817606	0.695181	0.00049692	1.1517	0.603613	0.800641	0.667268	0.000834628	1.1871	0.562097	0.792117	0.644895	0.0163687	1.39146	0.463468	0.897342	0.64654	0.00381593	1.27502	0.507081	0.824354	0.773018	0.0381482	1.26864	0.609331	0.980678	0.641534	0.000790085	1.19043	0.538912	0.763699	0.763932	0.0331495	1.27215	0.600503	0.971838	0.787634
115	10.32	10.32	33.88	32.24	sp|P02747|C1QC_HUMAN	Complement C1q subcomponent subunit C OS=Homo sapiens GN=C1QC PE=1 SV=3	HUMAN	20	0.962211	0.792399	1.53151	0.628276	1.47363	0.944296	0.639684	1.42116	0.664454	1.342	0.772697	0.307736	1.95308	0.395629	1.50914	0.742932	0.0982324	1.46826	0.505996	1.09082	0.709694	0.128825	1.64632	0.431079	1.16838	1.58242	0.0155812	1.34095	1.18007	2.12195	1.56632	0.0192608	1.36356	1.1487	2.13577	0.677845	0.182493	2.04653	0.331217	1.38723	0.877996
116	10.25	10.25	42.19	38.28	sp|P02775|CXCL7_HUMAN	Platelet basic protein OS=Homo sapiens GN=PPBP PE=1 SV=3	HUMAN	9	0.927307	0.420346	1.23805	0.749008	1.14805	1.14084	0.140629	1.20926	0.943423	1.37957	0.623273	0.0206426	1.44926	0.430063	0.903285	0.596799	0.0869883	1.85524	0.321683	1.1072	1.05965	0.873402	2.43098	0.435893	2.57598	0.727764	0.0468557	1.36423	0.533462	0.992837	0.960565	0.830554	1.63078	0.589021	1.56647	0.877687	0.535968	1.6265	0.539617	1.42756	0.765924
117	10.18	10.18	45.2	17.06	sp|P27918|PROP_HUMAN	Properdin OS=Homo sapiens GN=CFP PE=1 SV=2	HUMAN	8	1.18722	0.0917971	1.24076	0.956844	1.47306	1.17659	0.144225	1.28293	0.917112	1.50948	1.06066	0.682127	1.51413	0.700508	1.60598	1.14758	0.279259	1.33874	0.857208	1.5363	0.995508	0.970626	1.3324	0.747152	1.32642	1.12899	0.583948	1.7615	0.640926	1.98871	1.14609	0.147948	1.21935	0.939923	1.39749	0.917149	0.635607	1.59821	0.573859	1.4658	1.0743
108	9.99	10	10.55	4.829	sp|Q9Y6R7|FCGBP_HUMAN	IgGFc-binding protein OS=Homo sapiens GN=FCGBP PE=1 SV=3	HUMAN	8	NA	NA	NA	NA	NA	NA	NA	NA	NA	NA	1.24359	0.31319	2.01773	0.616332	2.50923	0.78072	NA	NA	NA	NA	1.06845	0.537254	1.29321	0.8262	1.38172	1.10607	0.449604	1.37185	0.806267	1.51736	1.03934	0.657981	1.25154	0.830453	1.30077	NA	NA	NA	NA	NA	1.16874
118	9.78	9.78	44.69	25	sp|P01871|IGHM_HUMAN	Ig mu chain C region OS=Homo sapiens GN=IGHM PE=1 SV=3	HUMAN	11	1.05687	0.502207	1.26035	0.838549	1.33203	0.912196	0.297697	1.26191	0.722867	1.15111	1.04824	0.561026	1.20611	0.86911	1.26429	1.30668	0.0108093	1.21198	1.07813	1.58367	NA	NA	NA	NA	NA	1.18401	0.0694224	1.20595	0.981806	1.42786	1.23734	0.00425468	1.13537	1.08981	1.40484	0.918994	0.328674	1.25984	0.729455	1.15778	0.865979
119	9.53	9.53	23.25	5.759	sp|P04275|VWF_HUMAN	von Willebrand factor OS=Homo sapiens GN=VWF PE=1 SV=4	HUMAN	10	0.9543	0.475687	1.15813	0.824002	1.1052	0.923495	0.284375	1.1763	0.785084	1.08631	1.00639	0.925001	1.16052	0.867187	1.16794	1.18944	0.0196758	1.14866	1.03551	1.36626	1.07864	0.390157	1.20655	0.893986	1.30144	0.960534	0.622318	1.18525	0.810406	1.13847	0.976571	0.766074	1.18146	0.826578	1.15378	0.881667	0.225655	1.2513	0.7046	1.10323	1.0032
120	9.49	9.49	28.04	16.43	sp|P40197|GPV_HUMAN	Platelet glycoprotein V OS=Homo sapiens GN=GP5 PE=1 SV=1	HUMAN	6	1.00274	0.984269	1.50161	0.667777	1.50572	0.886411	0.496065	1.64315	0.539457	1.45651	1.00862	0.894957	1.17224	0.860421	1.18235	0.879659	0.594031	2.40667	0.365509	2.11705	NA	NA	NA	NA	NA	1.06543	NA	NA	NA	NA	0.761814	0.0820794	1.43018	0.532671	1.08953	0.901269	0.75805	2.66551	0.338123	2.40234	0.925407
121	9.29	9.29	44.66	27.67	sp|P00746|CFAD_HUMAN	Complement factor D OS=Homo sapiens GN=CFD PE=1 SV=5	HUMAN	6	1.1264	0.325146	1.32388	0.850834	1.49122	1.05825	0.576171	1.27585	0.829452	1.35017	1.11808	0.286064	1.28643	0.869129	1.43833	1.16658	0.321867	1.46041	0.798808	1.70369	1.28097	0.0910152	1.35629	0.944468	1.73737	0.853834	0.394288	1.52419	0.560189	1.3014	1.04496	0.643296	1.24709	0.837921	1.30316	0.982091	0.876107	1.32736	0.739885	1.30358	0.916583
122	9.24	9.25	44.73	9.845	sp|P26927|HGFL_HUMAN	Hepatocyte growth factor-like protein OS=Homo sapiens GN=MST1 PE=1 SV=2	HUMAN	5	0.926418	0.236623	1.14483	0.80922	1.06059	0.812795	0.00930054	1.15463	0.703946	0.938475	0.892609	0.027262	1.10294	0.809299	0.984496	0.971272	0.603875	1.13048	0.859169	1.098	1.01898	0.823098	1.24445	0.818821	1.26807	0.884261	0.124267	1.17666	0.751502	1.04047	0.948006	0.301012	1.11437	0.850712	1.05643	0.944266	0.508384	1.20477	0.783772	1.13762	0.924583
123	9.12	9.12	40.8	22.4	sp|P60709|ACTB_HUMAN	Actin, cytoplasmic 1 OS=Homo sapiens GN=ACTB PE=1 SV=1	HUMAN	5	0.635943	0.0655811	1.64751	0.386002	1.04772	0.608633	0.00692016	1.30943	0.464808	0.796961	NA	NA	NA	NA	NA	NA	NA	NA	NA	NA	0.631025	0.00170571	1.2139	0.519834	0.765998	0.675043	0.0082434	1.29685	0.520527	0.875428	NA	NA	NA	NA	NA	0.874669	0.39306	1.47508	0.592966	1.2902	NA
124	8.89	8.89	38.49	28.97	sp|P20851|C4BPB_HUMAN	C4b-binding protein beta chain OS=Homo sapiens GN=C4BPB PE=1 SV=1	HUMAN	9	1.14653	0.147148	1.25087	0.916591	1.43416	1.01816	0.814348	1.25053	0.814184	1.27325	1.19398	0.109862	1.28485	0.929272	1.53408	1.01946	0.869658	1.35797	0.750728	1.3844	0.969166	0.738443	1.42142	0.68183	1.37759	0.897557	0.275493	1.295	0.693096	1.16233	1.109	0.243592	1.25539	0.883393	1.39223	1.10104	0.341641	1.31218	0.839089	1.44476	0.978812
125	8.84	8.84	22.18	17.23	sp|Q9UHG3|PCYOX_HUMAN	Prenylcysteine oxidase 1 OS=Homo sapiens GN=PCYOX1 PE=1 SV=3	HUMAN	6	0.909305	0.21042	1.18048	0.770287	1.07341	0.88413	0.256005	1.2713	0.695453	1.124	0.929632	0.725033	1.65548	0.561549	1.53898	0.845321	0.0525512	1.1859	0.712809	1.00247	0.963835	0.692524	1.25352	0.768904	1.20819	1.10299	0.436193	1.34704	0.818821	1.48577	1.1972	0.057626	1.20642	0.992353	1.44433	0.766455	0.0342401	1.26936	0.603813	0.972905	0.806768
150	4.65	8.78	52.72	15.29	sp|Q9BXR6|FHR5_HUMAN	Complement factor H-related protein 5 OS=Homo sapiens GN=CFHR5 PE=1 SV=1	HUMAN	7	1.09761	0.282021	1.23139	0.891363	1.35159	1.12083	0.151789	1.19615	0.937036	1.34068	1.13513	0.370894	1.46835	0.77306	1.66676	0.986589	0.919604	1.41738	0.696064	1.39837	NA	NA	NA	NA	NA	1.27472	0.281156	4.29787	0.296594	5.4786	0.943483	0.503299	1.27642	0.739162	1.20428	0.999506	0.997284	1.4611	0.684075	1.46038	1.00916
126	8.76	8.76	33.55	25.24	sp|Q15485|FCN2_HUMAN	Ficolin-2 OS=Homo sapiens GN=FCN2 PE=1 SV=2	HUMAN	8	0.844545	0.491389	1.98918	0.424569	1.67995	0.724384	0.248142	2.04951	0.353442	1.48463	0.763791	0.108277	1.51607	0.503797	1.15796	NA	NA	NA	NA	NA	0.671939	0.034508	1.41958	0.473336	0.953872	0.716919	0.109301	1.67665	0.427591	1.20202	0.628062	0.0228521	1.43207	0.438571	0.899426	1.00832	0.97402	2.10777	0.478382	2.1253	0.985629
127	8.64	8.64	31.63	14.93	sp|Q15582|BGH3_HUMAN	Transforming growth factor-beta-induced protein ig-h3 OS=Homo sapiens GN=TGFBI PE=1 SV=1	HUMAN	7	1.05098	0.455864	1.17144	0.897168	1.23115	1.05834	0.66992	1.38018	0.766814	1.46069	0.943583	0.467839	1.22284	0.771635	1.15385	1.07775	0.294323	1.16909	0.921874	1.25998	1.31018	0.224063	1.64996	0.794067	2.16175	1.01774	0.799521	1.17591	0.86549	1.19676	0.950711	0.663302	1.3246	0.717733	1.25931	1.00049	0.99704	1.38665	0.72152	1.38733	0.842856
128	8.32	8.32	16.49	8.47	sp|Q6EMK4|VASN_HUMAN	Vasorin OS=Homo sapiens GN=VASN PE=1 SV=1	HUMAN	7	1.00377	0.968689	1.32478	0.757693	1.32977	0.852975	0.167431	1.32188	0.645276	1.12753	0.853219	0.330758	1.54693	0.551557	1.31987	1.00883	0.928251	1.29015	0.781952	1.30155	1.01075	0.932399	1.38917	0.727594	1.4041	1.03481	0.814846	1.46209	0.707764	1.51299	1.04396	0.730459	1.38152	0.755663	1.44225	1.04276	0.832291	1.78106	0.585472	1.85722	1.03414
129	8.21	8.21	28.4	13.18	sp|P11597|CETP_HUMAN	Cholesteryl ester transfer protein OS=Homo sapiens GN=CETP PE=1 SV=2	HUMAN	5	0.94902	0.501141	1.21733	0.779589	1.15527	0.993698	0.960765	1.39829	0.710651	1.38948	0.927601	0.405841	1.25203	0.740881	1.16138	0.831159	0.0487132	1.20133	0.691866	0.998496	0.923663	0.572808	1.40293	0.658381	1.29584	0.926881	0.591544	1.40605	0.659211	1.30324	1.02334	0.918663	1.93796	0.528048	1.98319	0.778608	0.209657	1.59234	0.488971	1.23981	0.810217
130	8.06	8.16	40.77	19.1	sp|P35527|K1C9_HUMAN	Keratin, type I cytoskeletal 9 OS=Homo sapiens GN=KRT9 PE=1 SV=3	HUMAN	7	0.605394	0.176211	2.47475	0.244628	1.4982	0.615305	0.106235	1.9653	0.313085	1.20926	0.119672	0.000155812	1.32293	0.09046	0.158317	4.44388	6.14281e-05	1.3638	3.25846	6.06055	1.91969	0.180483	3.29881	0.581933	6.3327	2.62846	0.156045	5.11427	0.513948	13.4427	2.22662	0.0861062	3.99134	0.557863	8.88722	2.08054	0.0414191	1.97167	1.05522	4.10214	0.122382
131	8.01	8.01	52.48	43.56	sp|P02776|PLF4_HUMAN	Platelet factor 4 OS=Homo sapiens GN=PF4 PE=1 SV=2	HUMAN	9	0.872	NA	NA	NA	NA	1.07131	NA	NA	NA	NA	0.869604	0.247779	1.45119	0.599235	1.26196	0.56525	0.0875926	2.17851	0.259466	1.2314	0.668368	NA	NA	NA	NA	0.633017	0.0863708	1.78241	0.355147	1.1283	0.777225	0.10238	1.45725	0.533352	1.13261	0.847795	NA	NA	NA	NA	0.98151
132	8	8	28.8	14.81	sp|Q12805|FBLN3_HUMAN	EGF-containing fibulin-like extracellular matrix protein 1 OS=Homo sapiens GN=EFEMP1 PE=1 SV=2	HUMAN	4	0.935658	0.705723	1.92935	0.48496	1.80521	1.08256	0.588941	1.708	0.633821	1.84902	1.0716	0.546078	1.33835	0.80069	1.43417	0.933171	0.552975	1.52367	0.612448	1.42185	0.920323	0.720619	2.38277	0.386241	2.19292	0.859276	0.143793	1.25247	0.686068	1.07621	0.71998	0.24518	1.95455	0.368361	1.40724	1.10452	0.45147	1.58577	0.696521	1.75152	1.18825
133	7.76	7.76	73.74	51.52	sp|P02656|APOC3_HUMAN	Apolipoprotein C-III OS=Homo sapiens GN=APOC3 PE=1 SV=1	HUMAN	29	0.582828	0.0894885	2.00061	0.291326	1.16601	0.6776	0.0487904	1.47001	0.460949	0.996079	0.555716	0.387093	10.0194	0.055464	5.56793	0.646991	0.132741	1.96561	0.329156	1.27173	1.09985	0.607342	1.60719	0.68433	1.76766	0.516446	0.0665753	2.10608	0.245217	1.08767	0.745788	0.0592006	1.36964	0.544514	1.02146	0.867416	0.526584	1.88436	0.460323	1.63453	0.693006
134	7.65	7.65	31.45	17.79	sp|P04070|PROC_HUMAN	Vitamin K-dependent protein C OS=Homo sapiens GN=PROC PE=1 SV=1	HUMAN	8	0.991136	0.960934	1.55994	0.635367	1.54611	0.936472	0.61618	1.37159	0.682762	1.28446	1.11433	0.407404	1.36048	0.819067	1.51602	1.04415	0.823318	1.60339	0.651216	1.67419	0.968252	0.823793	1.4576	0.664279	1.41132	0.984746	0.917339	1.54303	0.638191	1.51949	0.963553	0.606859	1.19005	0.809677	1.14667	0.975727	0.90944	1.69576	0.575392	1.6546	1.06519
135	7.24	7.25	43.81	19.03	sp|P22352|GPX3_HUMAN	Glutathione peroxidase 3 OS=Homo sapiens GN=GPX3 PE=1 SV=2	HUMAN	7	1.10672	0.133944	1.15402	0.95902	1.27718	1.16602	0.0386464	1.15313	1.01118	1.34456	1.12523	0.20007	1.21509	0.926047	1.36725	0.967379	0.564273	1.13563	0.851846	1.09858	0.923894	0.51153	1.32004	0.6999	1.21957	1.2542	0.00914443	1.16208	1.07927	1.45749	1.09754	0.290132	1.20862	0.908097	1.32651	0.859172	0.302584	1.39015	0.618041	1.19438	0.90599
136	7.2	7.2	28.33	22.5	sp|P08294|SODE_HUMAN	Extracellular superoxide dismutase [Cu-Zn] OS=Homo sapiens GN=SOD3 PE=1 SV=2	HUMAN	4	0.489	0.0382055	1.90027	0.257332	0.929232	0.456264	0.0300497	1.89891	0.240277	0.866404	0.445791	0.0144225	1.52512	0.292299	0.679886	0.400252	0.0237688	1.98269	0.201873	0.793574	0.706228	0.525113	7.1079	0.0993582	5.01979	0.446663	0.0741132	2.59003	0.172455	1.15687	0.385088	0.0867865	3.34953	0.114968	1.28986	0.885429	0.430722	1.53162	0.578098	1.35614	0.656971
147	5.16	7.19	16.29	4.153	sp|Q13201|MMRN1_HUMAN	Multimerin-1 OS=Homo sapiens GN=MMRN1 PE=1 SV=3	HUMAN	4	0.65975	0.150175	3.56155	0.185242	2.34973	0.577307	0.414383	203.691	0.00283424	117.592	0.931877	0.667885	1.83987	0.506489	1.71454	0.865394	0.268615	1.36707	0.633027	1.18306	0.941997	0.662278	3.64852	0.258186	3.43689	0.842263	0.426988	2.11074	0.399037	1.7778	0.840222	0.414177	1.79663	0.467667	1.50956	0.743751	0.275298	5.67606	0.131033	4.22157	0.860403
137	7.06	7.09	28.82	16.26	sp|P00738|HPT_HUMAN	Haptoglobin OS=Homo sapiens GN=HP PE=1 SV=1	HUMAN	5	1.1659	0.0738755	1.19375	0.976672	1.39178	0.832851	0.0455942	1.19372	0.697691	0.994195	0.888096	0.442194	3.51211	0.252867	3.11909	1.4304	0.197718	2.24877	0.636081	3.21664	NA	NA	NA	NA	NA	NA	NA	NA	NA	NA	0.786486	0.156039	1.50021	0.524251	1.17989	2.74306	0.00357482	1.57851	1.73775	4.32996	2.94919
225	1.7	6.86	35.92	13.51	sp|P00739|HPTR_HUMAN	Haptoglobin-related protein OS=Homo sapiens GN=HPR PE=1 SV=2	HUMAN	5	NA	NA	NA	NA	NA	NA	NA	NA	NA	NA	0.996605	0.983426	5.2573	0.189566	5.23945	NA	NA	NA	NA	NA	0.941758	0.723968	1.88845	0.498694	1.77846	NA	NA	NA	NA	NA	NA	NA	NA	NA	NA	NA	NA	NA	NA	NA	0.932471
194	2.01	6.84	45.27	25.58	sp|P04220|MUCB_HUMAN	Ig mu heavy chain disease protein OS=Homo sapiens PE=1 SV=1	HUMAN	8	NA	NA	NA	NA	NA	NA	NA	NA	NA	NA	NA	NA	NA	NA	NA	NA	NA	NA	NA	NA	0.909002	0.604379	1.55886	0.583121	1.417	NA	NA	NA	NA	NA	NA	NA	NA	NA	NA	NA	NA	NA	NA	NA	NA
149	4.72	6.81	27.04	12.66	sp|P08709|FA7_HUMAN	Coagulation factor VII OS=Homo sapiens GN=F7 PE=1 SV=1	HUMAN	4	0.965808	0.721079	1.43973	0.670824	1.39051	0.934996	0.512322	1.4421	0.648358	1.34836	0.846977	0.183239	1.429	0.592705	1.21033	0.940272	0.657322	3.70819	0.253566	3.48671	1.19553	NA	NA	NA	NA	1.01548	0.911633	4.04477	0.251061	4.1074	0.981613	0.855846	1.47346	0.666197	1.44637	0.80594	0.125741	1.43981	0.559753	1.1604	0.824488
164	3.82	6.5	32.2	25.99	sp|Q15166|PON3_HUMAN	Serum paraoxonase/lactonase 3 OS=Homo sapiens GN=PON3 PE=1 SV=3	HUMAN	6	0.94752	0.705879	1.51149	0.626876	1.43217	0.961576	0.803003	1.58048	0.608407	1.51975	1.13806	0.265976	1.43917	0.790776	1.63786	1.1363	0.439238	3.81833	0.29759	4.33876	1.35316	0.210172	3.73167	0.362615	5.04955	NA	NA	NA	NA	NA	1.12074	0.465561	3.6676	0.305578	4.11043	0.706275	0.016334	1.25378	0.563316	0.885514	0.83403
140	6.42	6.48	27.25	11.94	sp|Q9UK55|ZPI_HUMAN	Protein Z-dependent protease inhibitor OS=Homo sapiens GN=SERPINA10 PE=1 SV=1	HUMAN	4	0.760063	0.0551514	1.32669	0.572903	1.00837	0.781662	0.0150443	1.19587	0.653637	0.934763	0.747106	0.011526	1.22521	0.609776	0.915366	0.707426	0.000293254	1.1312	0.625375	0.800243	0.77806	0.144936	1.58889	0.489688	1.23625	0.876267	0.256368	1.29392	0.677221	1.13382	0.815189	0.0695155	1.2532	0.650488	1.02159	1.00101	0.990204	1.21216	0.825806	1.21338	0.952594
157	4.27	6.29	22.07	9.821	sp|P33151|CADH5_HUMAN	Cadherin-5 OS=Homo sapiens GN=CDH5 PE=1 SV=5	HUMAN	5	1.0592	NA	NA	NA	NA	1.13481	NA	NA	NA	NA	1.19547	0.199034	1.50089	0.796505	1.79427	1.14498	0.28453	1.4952	0.765773	1.71198	1.26907	0.10475	1.43454	0.884653	1.82053	0.873119	0.345979	1.61206	0.541617	1.40752	1.08413	0.643299	1.56589	0.692342	1.69764	1.26005	NA	NA	NA	NA	1.15342
234	1.49	6.15	21.02	6.441	sp|P13647|K2C5_HUMAN	Keratin, type II cytoskeletal 5 OS=Homo sapiens GN=KRT5 PE=1 SV=3	HUMAN	5	NA	NA	NA	NA	NA	NA	NA	NA	NA	NA	NA	NA	NA	NA	NA	2.31137	NA	NA	NA	NA	0.629416	NA	NA	NA	NA	NA	NA	NA	NA	NA	NA	NA	NA	NA	NA	NA	NA	NA	NA	NA	NA
141	6.12	6.12	34.84	32.79	sp|Q15848|ADIPO_HUMAN	Adiponectin OS=Homo sapiens GN=ADIPOQ PE=1 SV=1	HUMAN	6	1.66902	0.127887	3.76343	0.443484	6.28125	1.76037	0.116426	3.77708	0.466065	6.64906	1.93454	0.095842	3.5675	0.542268	6.90146	1.49742	0.225597	2.72826	0.548855	4.08536	1.95573	0.384642	359.013	0.00544753	702.134	1.64674	0.0469948	1.62006	1.01647	2.66783	1.50687	0.0542268	1.53494	0.981712	2.31295	1.10678	0.681761	10.5941	0.104472	11.7253	1.07846
142	6.07	6.07	41.79	16.14	sp|O43866|CD5L_HUMAN	CD5 antigen-like OS=Homo sapiens GN=CD5L PE=1 SV=1	HUMAN	3	0.911092	0.330146	1.29113	0.705653	1.17634	0.898055	0.37216	1.38665	0.647642	1.24529	1.04476	0.704919	1.34814	0.774963	1.40848	1.09095	0.33557	1.24729	0.874659	1.36073	0.969046	0.841277	1.44475	0.670736	1.40003	0.966443	0.833086	1.52398	0.63416	1.47284	1.03445	0.721482	1.24089	0.833637	1.28365	0.920168	0.65106	1.69694	0.542253	1.56147	1.06159
143	6	6	66.98	66.98	sp|P01834|IGKC_HUMAN	Ig kappa chain C region OS=Homo sapiens GN=IGKC PE=1 SV=1	HUMAN	8	1.08956	0.410395	1.33116	0.818507	1.45038	0.807348	0.0940705	1.32478	0.60942	1.06956	1.04868	0.629091	1.43631	0.730117	1.50623	1.07942	0.432804	1.30881	0.824735	1.41275	0.943634	0.690173	4.02766	0.234289	3.80063	1.07292	0.728791	1.80099	0.59574	1.93233	1.1012	0.226389	1.20606	0.913056	1.32812	0.971345	0.834616	1.50161	0.646868	1.45858	1.01358
144	5.68	5.68	74.59	40.98	sp|P02735|SAA_HUMAN	Serum amyloid A protein OS=Homo sapiens GN=SAA1 PE=1 SV=2	HUMAN	4	0.17519	0.0285835	3.65151	0.0479774	0.639709	0.124744	0.0231365	4.00101	0.0311782	0.499102	0.134643	0.0446193	6.5946	0.0204171	0.887915	0.247627	0.0216572	2.88598	0.0858035	0.714647	0.178301	0.0319936	3.89611	0.0457638	0.694678	0.167125	0.0359863	4.48689	0.0372475	0.749873	0.131907	0.0307626	5.3147	0.0248193	0.701047	0.40415	0.00905764	1.4529	0.278168	0.587187	0.500694
145	5.62	5.62	45	14.5	sp|P22891|PROZ_HUMAN	Vitamin K-dependent protein Z OS=Homo sapiens GN=PROZ PE=1 SV=2	HUMAN	3	0.733558	0.116889	1.65014	0.444544	1.21047	0.629896	0.0679134	1.72727	0.364678	1.088	0.729223	0.204898	3.81093	0.191351	2.77902	0.792683	NA	NA	NA	NA	NA	NA	NA	NA	NA	0.658101	0.322514	19.1055	0.0344456	12.5734	0.685786	0.174753	3.85601	0.177849	2.6444	1.15636	0.214972	1.41737	0.815849	1.63898	1.12206
225	1.45	5.56	52.88	38.46	sp|P10720|PF4V_HUMAN	Platelet factor 4 variant OS=Homo sapiens GN=PF4V1 PE=1 SV=1	HUMAN	7	NA	NA	NA	NA	NA	NA	NA	NA	NA	NA	NA	NA	NA	NA	NA	NA	NA	NA	NA	NA	NA	NA	NA	NA	NA	NA	NA	NA	NA	NA	NA	NA	NA	NA	NA	NA	NA	NA	NA	NA	NA
146	5.27	5.27	25.08	13.53	sp|P09486|SPRC_HUMAN	SPARC OS=Homo sapiens GN=SPARC PE=1 SV=1	HUMAN	4	0.955806	0.784699	1.61865	0.590495	1.54712	1.08381	0.474449	1.36887	0.791756	1.48359	0.915666	0.303351	1.21111	0.756053	1.10898	1.0428	0.803339	1.50734	0.691816	1.57186	0.894693	0.38667	1.54651	0.578522	1.38366	0.810446	0.0797189	1.29211	0.627225	1.04719	0.874066	0.162598	1.26166	0.692791	1.10277	1.14777	0.67635	2.59057	0.443056	2.97338	0.94616
155	4.31	5.17	25.76	11.36	sp|P03951|FA11_HUMAN	Coagulation factor XI OS=Homo sapiens GN=F11 PE=1 SV=1	HUMAN	6	0.889235	0.21938	1.27292	0.69858	1.13192	0.955268	0.588265	1.27246	0.750723	1.21554	0.949309	0.876288	3.55946	0.2667	3.37903	0.905128	0.663648	2.33771	0.387185	2.11593	1.26007	0.399349	8.41036	0.149824	10.5977	1.02006	0.887799	4.12386	0.247355	4.20657	1.03975	0.951673	673.33	0.00154419	700.097	0.828206	0.0887922	1.27285	0.650671	1.05418	0.826776
152	5.14	5.14	23.08	12.98	sp|Q9HDC9|APMAP_HUMAN	Adipocyte plasma membrane-associated protein OS=Homo sapiens GN=APMAP PE=1 SV=2	HUMAN	4	NA	NA	NA	NA	NA	NA	NA	NA	NA	NA	1.03885	0.746714	1.33249	0.779629	1.38425	1.04362	0.788499	1.82284	0.572527	1.90236	1.22293	0.217119	1.62686	0.751717	1.98954	0.986268	0.93945	6.30664	0.156386	6.22003	1.28948	0.568835	55.5399	0.0232172	71.6178	NA	NA	NA	NA	NA	0.805954
154	5.02	5.02	16.53	13.31	sp|P25189|MYP0_HUMAN	Myelin protein P0 OS=Homo sapiens GN=MPZ PE=1 SV=1	HUMAN	3	NA	NA	NA	NA	NA	NA	NA	NA	NA	NA	0.694269	0.0841705	1.62714	0.426682	1.12967	0.737863	NA	NA	NA	NA	NA	NA	NA	NA	NA	NA	NA	NA	NA	NA	NA	NA	NA	NA	NA	NA	NA	NA	NA	NA	0.827047
148	4.73	4.73	28.08	16.27	sp|P49908|SEPP1_HUMAN	Selenoprotein P OS=Homo sapiens GN=SEPP1 PE=1 SV=3	HUMAN	5	1.08639	0.328093	1.22959	0.883544	1.33581	1.11121	0.225572	1.22692	0.905693	1.36336	1.20445	0.0285625	1.17211	1.02759	1.41174	1.2432	0.0645979	1.2674	0.980913	1.57563	1.16519	0.368453	1.48851	0.782787	1.7344	1.10698	0.421378	1.37058	0.807672	1.5172	0.996091	0.972231	1.30226	0.764895	1.29717	0.964687	0.750232	1.33995	0.719941	1.29264	1.05029
158	4.7	4.71	21.07	14.94	sp|P00915|CAH1_HUMAN	Carbonic anhydrase 1 OS=Homo sapiens GN=CA1 PE=1 SV=2	HUMAN	3	NA	NA	NA	NA	NA	NA	NA	NA	NA	NA	0.698007	0.445125	46.5928	0.014981	32.5221	NA	NA	NA	NA	NA	NA	NA	NA	NA	NA	2.11388	0.181641	16.2766	0.129872	34.4068	NA	NA	NA	NA	NA	NA	NA	NA	NA	NA	1.17731
159	4.64	4.64	26.73	13.21	sp|Q92820|GGH_HUMAN	Gamma-glutamyl hydrolase OS=Homo sapiens GN=GGH PE=1 SV=2	HUMAN	3	NA	NA	NA	NA	NA	NA	NA	NA	NA	NA	0.958582	0.803835	1.90288	0.503753	1.82406	NA	NA	NA	NA	NA	0.329629	NA	NA	NA	NA	0.814685	0.391856	1.92228	0.423811	1.56605	1.35903	NA	NA	NA	NA	NA	NA	NA	NA	NA	1.30011
160	4.63	4.63	10.03	4.137	sp|P15144|AMPN_HUMAN	Aminopeptidase N OS=Homo sapiens GN=ANPEP PE=1 SV=4	HUMAN	3	NA	NA	NA	NA	NA	NA	NA	NA	NA	NA	1.10063	0.401758	1.4781	0.74462	1.62684	NA	NA	NA	NA	NA	1.50054	NA	NA	NA	NA	NA	NA	NA	NA	NA	1.02368	NA	NA	NA	NA	NA	NA	NA	NA	NA	0.992929
151	4.62	4.62	26.59	14.55	sp|P04180|LCAT_HUMAN	Phosphatidylcholine-sterol acyltransferase OS=Homo sapiens GN=LCAT PE=1 SV=1	HUMAN	5	1.00446	0.952698	1.20145	0.836042	1.20681	0.95033	0.416201	1.15933	0.819725	1.10174	0.859018	0.267003	1.35517	0.633881	1.16412	0.967382	0.817548	1.40025	0.690864	1.35458	1.02766	0.839702	1.35979	0.755746	1.3974	0.924791	0.338742	1.19389	0.774603	1.1041	1.01936	0.787529	1.17574	0.866991	1.1985	0.949593	0.60601	1.27353	0.74564	1.20933	0.917522
152	4.59	4.59	14.95	7.909	sp|O14786|NRP1_HUMAN	Neuropilin-1 OS=Homo sapiens GN=NRP1 PE=1 SV=3	HUMAN	5	1.20564	0.261049	1.68002	0.717631	2.0255	0.990467	0.961987	2.15154	0.460353	2.13103	NA	NA	NA	NA	NA	NA	NA	NA	NA	NA	1.01485	0.905888	3.51629	0.288612	3.5685	1.008	0.955405	1.51836	0.663872	1.53051	0.855695	NA	NA	NA	NA	1.35004	0.31881	2.66837	0.505941	3.60239	NA
161	4.54	4.55	16.63	7.775	sp|Q15063|POSTN_HUMAN	Periostin OS=Homo sapiens GN=POSTN PE=1 SV=2	HUMAN	3	NA	NA	NA	NA	NA	NA	NA	NA	NA	NA	1.55089	NA	NA	NA	NA	1.30525	NA	NA	NA	NA	1.12921	0.435209	3.51784	0.320994	3.97238	0.677311	0.399316	36.1866	0.0187172	24.5096	0.747661	NA	NA	NA	NA	NA	NA	NA	NA	NA	1.64857
150	4.54	4.54	16.14	6.457	sp|O00533|CHL1_HUMAN	Neural cell adhesion molecule L1-like protein OS=Homo sapiens GN=CHL1 PE=1 SV=4	HUMAN	5	NA	NA	NA	NA	NA	NA	NA	NA	NA	NA	NA	NA	NA	NA	NA	NA	NA	NA	NA	NA	1.47145	0.201501	4.98983	0.29489	7.34229	1.38284	NA	NA	NA	NA	NA	NA	NA	NA	NA	NA	NA	NA	NA	NA	NA
153	4.53	4.53	74.53	46.23	sp|P0CG06|LAC3_HUMAN	Ig lambda-3 chain C regions OS=Homo sapiens GN=IGLC3 PE=1 SV=1	HUMAN	4	1.86515	0.0399769	1.73848	1.07286	3.24253	1.13772	0.335845	1.55569	0.731331	1.76995	1.41096	0.0229184	1.28896	1.09464	1.81867	1.67822	0.0640676	1.80898	0.927714	3.03587	1.49284	0.0604299	1.55928	0.957389	2.32776	1.38138	0.191578	3.57525	0.386373	4.93878	1.6905	0.077988	1.9558	0.864354	3.30628	1.22225	0.316988	1.92132	0.636149	2.34833	1.06962
154	4.5	4.51	19.94	9.724	sp|P09172|DOPO_HUMAN	Dopamine beta-hydroxylase OS=Homo sapiens GN=DBH PE=1 SV=3	HUMAN	4	0.598461	0.199871	3.22537	0.185548	1.93026	0.552044	0.130215	2.78858	0.197966	1.53942	0.727411	0.00414584	1.20792	0.602203	0.878652	0.697805	0.0303531	1.35533	0.514858	0.94576	0.877146	0.190428	1.24276	0.705807	1.09008	0.864235	0.561397	2.04023	0.423596	1.76324	0.512479	0.147631	2.99264	0.171246	1.53366	0.892946	0.612979	2.27234	0.392963	2.02908	0.910633
160	4.04	4.5	36.31	7.981	sp|P35908|K22E_HUMAN	Keratin, type II cytoskeletal 2 epidermal OS=Homo sapiens GN=KRT2 PE=1 SV=2	HUMAN	3	0.445154	0.0273453	1.80042	0.24725	0.801465	0.47174	0.0589988	2.2753	0.207331	1.07335	0.263409	0.00421242	1.7103	0.154013	0.450508	2.33239	0.000206509	1.19944	1.94456	2.79756	NA	NA	NA	NA	NA	NA	NA	NA	NA	NA	NA	NA	NA	NA	NA	0.818389	0.152121	1.46422	0.558925	1.1983	0.23401
158	4.39	4.39	23.99	4.938	sp|P18206|VINC_HUMAN	Vinculin OS=Homo sapiens GN=VCL PE=1 SV=4	HUMAN	3	NA	NA	NA	NA	NA	NA	NA	NA	NA	NA	NA	NA	NA	NA	NA	1.18564	0.17617	1.42831	0.830101	1.69347	1.02012	NA	NA	NA	NA	NA	NA	NA	NA	NA	NA	NA	NA	NA	NA	NA	NA	NA	NA	NA	NA
156	4.29	4.29	20.84	9.743	sp|P19320|VCAM1_HUMAN	Vascular cell adhesion protein 1 OS=Homo sapiens GN=VCAM1 PE=1 SV=1	HUMAN	6	1.06032	0.513788	1.28712	0.823794	1.36476	1.03949	0.659528	1.28786	0.807144	1.33872	0.988268	0.937519	1.5544	0.635788	1.53616	1.16263	0.252049	1.50211	0.773997	1.7464	1.08806	NA	NA	NA	NA	NA	NA	NA	NA	NA	0.828143	0.299025	1.79276	0.461938	1.48466	1.2639	0.153297	1.4796	0.854217	1.87007	1.04636
158	4.19	4.19	19.44	9.719	sp|Q6UXB8|PI16_HUMAN	Peptidase inhibitor 16 OS=Homo sapiens GN=PI16 PE=1 SV=1	HUMAN	3	0.839836	0.352119	3.93243	0.213567	3.30259	0.889885	0.475404	3.94319	0.225676	3.50899	0.909685	0.582074	4.76358	0.190967	4.33335	0.863189	0.125106	1.235	0.698936	1.06604	0.648025	0.408674	61.6047	0.0105191	39.9214	0.766603	0.117901	1.54013	0.497751	1.18067	0.752471	0.0777115	1.4371	0.523604	1.08138	1.60309	0.170457	5.18128	0.309401	8.30606	1.52311
165	4.19	4.19	34.4	15.2	sp|P63261|ACTG_HUMAN	Actin, cytoplasmic 2 OS=Homo sapiens GN=ACTG1 PE=1 SV=1	HUMAN	3	NA	NA	NA	NA	NA	NA	NA	NA	NA	NA	0.725692	0.04264	1.35064	0.537296	0.980147	0.878465	0.0786778	1.15986	0.757389	1.0189	NA	NA	NA	NA	NA	NA	NA	NA	NA	NA	0.543564	0.024592	1.61872	0.335799	0.879878	NA	NA	NA	NA	NA	0.857939
159	4.13	4.14	18.04	1.007	sp|P12111|CO6A3_HUMAN	Collagen alpha-3(VI) chain OS=Homo sapiens GN=COL6A3 PE=1 SV=5	HUMAN	2	0.892596	0.470374	3.72549	0.239592	3.32535	0.719897	0.419884	25.4792	0.0282543	18.3424	0.999914	NA	NA	NA	NA	1.02635	0.798168	1.46811	0.699093	1.50679	2.0651	NA	NA	NA	NA	0.939703	0.525209	1.42015	0.661692	1.33452	1.1084	0.68913	11.724	0.0945411	12.9949	0.914584	0.547295	3.73191	0.245071	3.41315	1.15669
169	4.05	4.05	9.971	5.347	sp|Q8NBP7|PCSK9_HUMAN	Proprotein convertase subtilisin/kexin type 9 OS=Homo sapiens GN=PCSK9 PE=1 SV=3	HUMAN	2	NA	NA	NA	NA	NA	NA	NA	NA	NA	NA	0.955542	0.803569	6.12811	0.155928	5.85566	NA	NA	NA	NA	NA	NA	NA	NA	NA	NA	NA	NA	NA	NA	NA	NA	NA	NA	NA	NA	NA	NA	NA	NA	NA	0.760364
171	4.03	4.03	16.67	5.758	sp|P08253|MMP2_HUMAN	72 kDa type IV collagenase OS=Homo sapiens GN=MMP2 PE=1 SV=2	HUMAN	2	NA	NA	NA	NA	NA	NA	NA	NA	NA	NA	0.489041	0.386488	551.715	0.000886403	269.811	NA	NA	NA	NA	NA	NA	NA	NA	NA	NA	0.658662	NA	NA	NA	NA	NA	NA	NA	NA	NA	NA	NA	NA	NA	NA	0.941929
162	4.03	4.03	14.42	5.714	sp|P05067|A4_HUMAN	Amyloid beta A4 protein OS=Homo sapiens GN=APP PE=1 SV=3	HUMAN	3	NA	NA	NA	NA	NA	NA	NA	NA	NA	NA	NA	NA	NA	NA	NA	0.914876	0.667813	7.14279	0.128084	6.53477	0.955616	0.746393	3.93768	0.242685	3.76291	NA	NA	NA	NA	NA	0.747958	NA	NA	NA	NA	NA	NA	NA	NA	NA	NA
161	4.02	4.02	27.93	10.47	sp|Q9UNW1|MINP1_HUMAN	Multiple inositol polyphosphate phosphatase 1 OS=Homo sapiens GN=MINPP1 PE=1 SV=1	HUMAN	4	1.091	0.566247	3.9147	0.278693	4.27094	1.0632	0.877566	54.5249	0.0194993	57.9708	NA	NA	NA	NA	NA	0.929591	NA	NA	NA	NA	NA	NA	NA	NA	NA	NA	NA	NA	NA	NA	0.761464	NA	NA	NA	NA	0.945954	0.800069	8.78911	0.107628	8.3141	NA
195	2.01	4.02	16.62	3.207	sp|O00187|MASP2_HUMAN	Mannan-binding lectin serine protease 2 OS=Homo sapiens GN=MASP2 PE=1 SV=4	HUMAN	2	0.970106	0.81229	3.55982	0.272515	3.45341	0.855877	0.364356	3.57501	0.239406	3.05977	0.878012	0.422805	1.56378	0.561468	1.37302	0.83094	0.157677	1.43414	0.579401	1.19168	0.921521	0.654395	1.69057	0.545096	1.55789	0.820899	0.251261	1.55725	0.527147	1.27834	0.852594	0.305556	1.45807	0.584743	1.24314	1.08989	0.78652	23.0675	0.0472479	25.1411	1.12396
173	4.02	4.02	30.05	10.11	sp|Q07000|1C15_HUMAN	HLA class I histocompatibility antigen, Cw-15 alpha chain OS=Homo sapiens GN=HLA-C PE=1 SV=1	HUMAN	2	NA	NA	NA	NA	NA	NA	NA	NA	NA	NA	NA	NA	NA	NA	NA	NA	NA	NA	NA	NA	NA	NA	NA	NA	NA	NA	NA	NA	NA	NA	0.861819	0.378649	3.59038	0.240035	3.09426	NA	NA	NA	NA	NA	NA
162	4.01	4.01	21.05	17.37	sp|P41222|PTGDS_HUMAN	Prostaglandin-H2 D-isomerase OS=Homo sapiens GN=PTGDS PE=1 SV=1	HUMAN	3	1.03653	0.820835	4.84054	0.214136	5.01738	1.09027	0.553778	3.67405	0.296749	4.00571	0.968512	NA	NA	NA	NA	0.991946	0.935642	1.4645	0.677326	1.45271	1.25712	NA	NA	NA	NA	0.866035	0.428011	4.28344	0.202182	3.70961	1.00815	NA	NA	NA	NA	1.42289	0.180453	3.68915	0.385697	5.24925	1.07875
172	4	4.01	11.61	5.263	sp|P43121|MUC18_HUMAN	Cell surface glycoprotein MUC18 OS=Homo sapiens GN=MCAM PE=1 SV=2	HUMAN	4	NA	NA	NA	NA	NA	NA	NA	NA	NA	NA	0.691511	NA	NA	NA	NA	NA	NA	NA	NA	NA	1.06123	0.563398	1.45148	0.731134	1.54035	1.0387	0.899182	20.5048	0.0506563	21.2983	1.05223	0.796957	2.11086	0.498485	2.22112	NA	NA	NA	NA	NA	0.782441
194	2	4.01	25.15	12.58	sp|P01859|IGHG2_HUMAN	Ig gamma-2 chain C region OS=Homo sapiens GN=IGHG2 PE=1 SV=2	HUMAN	3	NA	NA	NA	NA	NA	NA	NA	NA	NA	NA	NA	NA	NA	NA	NA	NA	NA	NA	NA	NA	NA	NA	NA	NA	NA	0.668596	NA	NA	NA	NA	NA	NA	NA	NA	NA	NA	NA	NA	NA	NA	NA
163	4	4	59.03	22.91	sp|P80723|BASP1_HUMAN	Brain acid soluble protein 1 OS=Homo sapiens GN=BASP1 PE=1 SV=2	HUMAN	2	1.43096	0.0498652	1.43025	1.00049	2.04663	1.37749	0.229261	2.23796	0.615513	3.08277	NA	NA	NA	NA	NA	NA	NA	NA	NA	NA	NA	NA	NA	NA	NA	1.26276	0.673221	192.224	0.00656923	242.733	NA	NA	NA	NA	NA	1.38431	0.100684	1.61792	0.855608	2.23971	NA
173	4	4	10.26	3.982	sp|P33908|MA1A1_HUMAN	Mannosyl-oligosaccharide 1,2-alpha-mannosidase IA OS=Homo sapiens GN=MAN1A1 PE=1 SV=3	HUMAN	2	NA	NA	NA	NA	NA	NA	NA	NA	NA	NA	0.932213	0.607684	3.52279	0.264623	3.284	0.955636	0.789847	1.6418	0.582065	1.56897	NA	NA	NA	NA	NA	1.14167	NA	NA	NA	NA	0.804202	0.317005	4.50498	0.178514	3.62291	NA	NA	NA	NA	NA	0.851132
176	4	4	21.64	15.08	sp|Q9UJJ9|GNPTG_HUMAN	N-acetylglucosamine-1-phosphotransferase subunit gamma OS=Homo sapiens GN=GNPTG PE=1 SV=1	HUMAN	3	NA	NA	NA	NA	NA	NA	NA	NA	NA	NA	1.07835	0.934647	10974	9.82634e-05	11833.8	1.22718	0.289082	3.55953	0.344758	4.36817	0.849138	NA	NA	NA	NA	1.04645	0.729903	3.58632	0.291789	3.7529	0.718694	NA	NA	NA	NA	NA	NA	NA	NA	NA	0.791392
194	2	4	8.221	1.35	RRRRRsp|A6NNM8|TTL13_HUMAN	REVERSED Tubulin polyglutamylase TTLL13 OS=Homo sapiens GN=TTLL13 PE=1 SV=2	HUMAN	2	NA	NA	NA	NA	NA	NA	NA	NA	NA	NA	NA	NA	NA	NA	NA	NA	NA	NA	NA	NA	NA	NA	NA	NA	NA	NA	NA	NA	NA	NA	NA	NA	NA	NA	NA	NA	NA	NA	NA	NA	NA
180	4	4	10.76	2.893	sp|P09619|PGFRB_HUMAN	Platelet-derived growth factor receptor beta OS=Homo sapiens GN=PDGFRB PE=1 SV=1	HUMAN	2	NA	NA	NA	NA	NA	NA	NA	NA	NA	NA	NA	NA	NA	NA	NA	NA	NA	NA	NA	NA	NA	NA	NA	NA	NA	0.707921	NA	NA	NA	NA	0.812179	0.298202	3.80925	0.213212	3.09379	NA	NA	NA	NA	NA	NA
184	4	4	27.78	19.19	sp|P80188|NGAL_HUMAN	Neutrophil gelatinase-associated lipocalin OS=Homo sapiens GN=LCN2 PE=1 SV=2	HUMAN	2	NA	NA	NA	NA	NA	NA	NA	NA	NA	NA	NA	NA	NA	NA	NA	NA	NA	NA	NA	NA	NA	NA	NA	NA	NA	NA	NA	NA	NA	NA	0.691	0.171121	3.64611	0.189517	2.51946	NA	NA	NA	NA	NA	NA
195	2	4	32.34	10.95	sp|P52566|GDIR2_HUMAN	Rho GDP-dissociation inhibitor 2 OS=Homo sapiens GN=ARHGDIB PE=1 SV=3	HUMAN	2	NA	NA	NA	NA	NA	NA	NA	NA	NA	NA	NA	NA	NA	NA	NA	NA	NA	NA	NA	NA	NA	NA	NA	NA	NA	0.327242	NA	NA	NA	NA	NA	NA	NA	NA	NA	NA	NA	NA	NA	NA	NA
179	3.86	3.86	12.1	6.657	sp|Q9NQ79|CRAC1_HUMAN	Cartilage acidic protein 1 OS=Homo sapiens GN=CRTAC1 PE=1 SV=2	HUMAN	2	NA	NA	NA	NA	NA	NA	NA	NA	NA	NA	1.01074	0.938277	4.03851	0.250276	4.08189	1.11609	0.469147	3.54812	0.314558	3.96003	1.34338	0.205773	3.51273	0.382433	4.71894	0.896282	0.260397	1.28632	0.696777	1.15291	1.02313	0.740846	1.19611	0.855383	1.22378	NA	NA	NA	NA	NA	0.840028
181	3.8	3.81	37.87	10.29	sp|P24593|IBP5_HUMAN	Insulin-like growth factor-binding protein 5 OS=Homo sapiens GN=IGFBP5 PE=1 SV=1	HUMAN	2	NA	NA	NA	NA	NA	NA	NA	NA	NA	NA	0.883865	0.366492	1.58212	0.558657	1.39838	1.30696	0.448052	17.943	0.07284	23.4508	NA	NA	NA	NA	NA	NA	NA	NA	NA	NA	NA	NA	NA	NA	NA	NA	NA	NA	NA	NA	1.22915
165	3.66	3.66	17.08	4.508	sp|P00488|F13A_HUMAN	Coagulation factor XIII A chain OS=Homo sapiens GN=F13A1 PE=1 SV=4	HUMAN	2	1.05307	NA	NA	NA	NA	1.26819	NA	NA	NA	NA	NA	NA	NA	NA	NA	NA	NA	NA	NA	NA	NA	NA	NA	NA	NA	NA	NA	NA	NA	NA	NA	NA	NA	NA	NA	1.34375	NA	NA	NA	NA	NA
166	3.55	3.55	55.41	27.03	sp|P61626|LYSC_HUMAN	Lysozyme C OS=Homo sapiens GN=LYZ PE=1 SV=1	HUMAN	2	1.7435	NA	NA	NA	NA	1.41128	NA	NA	NA	NA	NA	NA	NA	NA	NA	NA	NA	NA	NA	NA	NA	NA	NA	NA	NA	NA	NA	NA	NA	NA	NA	NA	NA	NA	NA	1.4768	NA	NA	NA	NA	NA
167	3.46	3.47	46.77	10.08	sp|P11226|MBL2_HUMAN	Mannose-binding protein C OS=Homo sapiens GN=MBL2 PE=1 SV=2	HUMAN	3	0.932139	0.751126	2.29817	0.4056	2.14222	1.0139	0.915318	1.6393	0.618498	1.66208	0.766382	0.139635	1.4767	0.518984	1.13171	0.818723	0.132295	1.41712	0.577738	1.16023	0.787686	0.366721	2.42886	0.324302	1.91318	0.919852	0.718203	2.37617	0.387115	2.18573	0.982131	0.881362	1.58274	0.620525	1.55446	1.42637	0.31795	3.18544	0.447778	4.54362	1.518
182	3.43	3.43	30.49	9.615	sp|P04075|ALDOA_HUMAN	Fructose-bisphosphate aldolase A OS=Homo sapiens GN=ALDOA PE=1 SV=2	HUMAN	3	NA	NA	NA	NA	NA	NA	NA	NA	NA	NA	0.619008	NA	NA	NA	NA	1.29946	NA	NA	NA	NA	NA	NA	NA	NA	NA	NA	NA	NA	NA	NA	NA	NA	NA	NA	NA	NA	NA	NA	NA	NA	1.02887
168	3.36	3.36	17.7	5.59	sp|Q9Y5Y7|LYVE1_HUMAN	Lymphatic vessel endothelial hyaluronic acid receptor 1 OS=Homo sapiens GN=LYVE1 PE=1 SV=2	HUMAN	3	1.03271	0.810858	3.80315	0.271542	3.92755	1.29024	0.24881	3.79649	0.339851	4.89838	NA	NA	NA	NA	NA	NA	NA	NA	NA	NA	NA	NA	NA	NA	NA	NA	NA	NA	NA	NA	NA	NA	NA	NA	NA	0.951112	0.718713	3.84335	0.247469	3.65546	NA
170	3.34	3.34	8.129	5.675	sp|Q9NPY3|C1QR1_HUMAN	Complement component C1q receptor OS=Homo sapiens GN=CD93 PE=1 SV=3	HUMAN	2	NA	NA	NA	NA	NA	NA	NA	NA	NA	NA	NA	NA	NA	NA	NA	1.13402	NA	NA	NA	NA	NA	NA	NA	NA	NA	NA	NA	NA	NA	NA	1.29137	0.236455	3.54484	0.364297	4.57771	NA	NA	NA	NA	NA	NA
169	3.26	3.26	43.27	23.27	sp|P54108|CRIS3_HUMAN	Cysteine-rich secretory protein 3 OS=Homo sapiens GN=CRISP3 PE=1 SV=1	HUMAN	3	0.852727	0.369572	3.77252	0.226037	3.21693	0.981695	0.888597	3.77223	0.260243	3.70318	NA	NA	NA	NA	NA	0.878376	0.571855	7.91703	0.110948	6.95413	NA	NA	NA	NA	NA	0.839665	NA	NA	NA	NA	0.914452	0.580545	4.33839	0.210781	3.96725	0.723335	0.198363	3.76382	0.192181	2.7225	NA
170	3.12	3.13	17.47	6.989	sp|P14151|LYAM1_HUMAN	L-selectin OS=Homo sapiens GN=SELL PE=1 SV=2	HUMAN	3	0.941344	0.685773	4.16847	0.225825	3.92397	1.12039	0.497443	4.19037	0.267372	4.69484	1.01008	0.927949	1.5255	0.662127	1.54088	0.971757	0.865517	1.63982	0.592598	1.59351	NA	NA	NA	NA	NA	NA	NA	NA	NA	NA	0.794385	0.0353723	1.22693	0.64746	0.974652	1.3207	0.245004	4.1852	0.315563	5.52738	1.01672
165	3.12	3.13	20.3	0.919	sp|Q9P2M7|CING_HUMAN	Cingulin OS=Homo sapiens GN=CGN PE=1 SV=2	HUMAN	2	NA	NA	NA	NA	NA	NA	NA	NA	NA	NA	NA	NA	NA	NA	NA	NA	NA	NA	NA	NA	1.31089	NA	NA	NA	NA	NA	NA	NA	NA	NA	NA	NA	NA	NA	NA	NA	NA	NA	NA	NA	NA
174	2.99	3	25.9	6.024	sp|Q14515|SPRL1_HUMAN	SPARC-like protein 1 OS=Homo sapiens GN=SPARCL1 PE=1 SV=2	HUMAN	2	NA	NA	NA	NA	NA	NA	NA	NA	NA	NA	NA	NA	NA	NA	NA	1.01353	0.955195	1.86667	0.542963	1.89193	NA	NA	NA	NA	NA	NA	NA	NA	NA	NA	1.23588	0.278327	3.5171	0.351392	4.34673	NA	NA	NA	NA	NA	NA
171	2.92	2.92	27.56	14.96	sp|P55056|APOC4_HUMAN	Apolipoprotein C-IV OS=Homo sapiens GN=APOC4 PE=1 SV=1	HUMAN	2	0.908394	0.31453	1.28875	0.704867	1.17069	0.711291	0.023409	1.28813	0.552187	0.916239	1.04609	0.576895	1.25835	0.83132	1.31635	1.11518	0.415202	1.44458	0.771976	1.61097	1.34544	0.377805	3.11417	0.432039	4.18992	0.835391	0.0585234	1.20954	0.690669	1.01044	1.05055	0.65084	1.32355	0.793739	1.39046	1.07219	0.758742	1.93351	0.554528	2.07308	0.989671
172	2.8	2.8	34.93	18.49	sp|P01034|CYTC_HUMAN	Cystatin-C OS=Homo sapiens GN=CST3 PE=1 SV=1	HUMAN	2	0.961844	0.718382	1.49677	0.642612	1.43966	1.10007	0.417054	1.49851	0.734109	1.64847	0.931802	0.520836	1.48243	0.628563	1.38133	1.12187	0.361586	1.40602	0.797905	1.57737	1.11537	0.643896	2.39105	0.466475	2.66689	0.872676	0.263475	1.46311	0.596454	1.27682	0.904897	0.357254	1.43679	0.629802	1.30015	1.23089	0.34805	2.08579	0.590131	2.56738	1.13471
178	2.77	2.77	19.09	9.641	sp|Q6UX71|PXDC2_HUMAN	Plexin domain-containing protein 2 OS=Homo sapiens GN=PLXDC2 PE=1 SV=1	HUMAN	3	NA	NA	NA	NA	NA	NA	NA	NA	NA	NA	NA	NA	NA	NA	NA	1.09118	0.410877	1.43932	0.758125	1.57055	NA	NA	NA	NA	NA	NA	NA	NA	NA	NA	NA	NA	NA	NA	NA	NA	NA	NA	NA	NA	NA
173	2.72	2.75	9.723	3.216	sp|Q12913|PTPRJ_HUMAN	Receptor-type tyrosine-protein phosphatase eta OS=Homo sapiens GN=PTPRJ PE=1 SV=3	HUMAN	2	1.09921	0.518587	3.5759	0.307395	3.93067	1.01362	0.930951	4.84682	0.20913	4.91283	1.26546	NA	NA	NA	NA	1.17293	0.73523	98.3723	0.0119234	115.384	NA	NA	NA	NA	NA	NA	NA	NA	NA	NA	1.07614	0.618485	3.91567	0.27483	4.21382	1.08255	0.602339	4.04663	0.267518	4.38066	1.00273
180	2.72	2.73	22.05	13.59	sp|Q15113|PCOC1_HUMAN	Procollagen C-endopeptidase enhancer 1 OS=Homo sapiens GN=PCOLCE PE=1 SV=2	HUMAN	4	NA	NA	NA	NA	NA	NA	NA	NA	NA	NA	NA	NA	NA	NA	NA	1.55028	0.403224	59.7806	0.0259329	92.6768	NA	NA	NA	NA	NA	0.85153	NA	NA	NA	NA	0.892341	NA	NA	NA	NA	NA	NA	NA	NA	NA	NA
203	2.09	2.7	12.94	6.383	sp|P04259|K2C6B_HUMAN	Keratin, type II cytoskeletal 6B OS=Homo sapiens GN=KRT6B PE=1 SV=5	HUMAN	3	NA	NA	NA	NA	NA	NA	NA	NA	NA	NA	NA	NA	NA	NA	NA	NA	NA	NA	NA	NA	NA	NA	NA	NA	NA	NA	NA	NA	NA	NA	2.63049	NA	NA	NA	NA	NA	NA	NA	NA	NA	NA
187	2.66	2.66	16.68	0.5814	sp|Q9UQ35|SRRM2_HUMAN	Serine/arginine repetitive matrix protein 2 OS=Homo sapiens GN=SRRM2 PE=1 SV=2	HUMAN	2	NA	NA	NA	NA	NA	NA	NA	NA	NA	NA	1.25578	0.278446	3.86959	0.324526	4.85936	NA	NA	NA	NA	NA	NA	NA	NA	NA	NA	NA	NA	NA	NA	NA	NA	NA	NA	NA	NA	NA	NA	NA	NA	NA	1.29917
174	2.64	2.64	26.09	19.81	sp|P01033|TIMP1_HUMAN	Metalloproteinase inhibitor 1 OS=Homo sapiens GN=TIMP1 PE=1 SV=1	HUMAN	2	0.937943	0.779706	9.56184	0.0980923	8.96846	0.947663	0.885784	43.2137	0.0219297	40.952	NA	NA	NA	NA	NA	NA	NA	NA	NA	NA	NA	NA	NA	NA	NA	NA	NA	NA	NA	NA	NA	NA	NA	NA	NA	0.842788	0.81338	1339.44	0.000629209	1128.86	NA
191	2.6	2.6	16.49	3.333	sp|Q9NPH3|IL1AP_HUMAN	Interleukin-1 receptor accessory protein OS=Homo sapiens GN=IL1RAP PE=1 SV=2	HUMAN	2	NA	NA	NA	NA	NA	NA	NA	NA	NA	NA	NA	NA	NA	NA	NA	NA	NA	NA	NA	NA	NA	NA	NA	NA	NA	NA	NA	NA	NA	NA	0.820185	0.059465	1.23478	0.664236	1.01275	NA	NA	NA	NA	NA	NA
195	2	2.58	8.294	4.502	sp|Q86U17|SPA11_HUMAN	Serpin A11 OS=Homo sapiens GN=SERPINA11 PE=2 SV=2	HUMAN	2	NA	NA	NA	NA	NA	NA	NA	NA	NA	NA	NA	NA	NA	NA	NA	NA	NA	NA	NA	NA	1.71991	NA	NA	NA	NA	NA	NA	NA	NA	NA	NA	NA	NA	NA	NA	NA	NA	NA	NA	NA	NA
175	2.57	2.57	12.44	6.22	sp|P01009|A1AT_HUMAN	Alpha-1-antitrypsin OS=Homo sapiens GN=SERPINA1 PE=1 SV=3	HUMAN	3	1.15819	0.810155	10.0832	0.114863	11.6782	0.729518	0.0937916	1.56476	0.466218	1.14152	1.03351	0.796513	3.54363	0.291652	3.66236	NA	NA	NA	NA	NA	NA	NA	NA	NA	NA	NA	NA	NA	NA	NA	0.87727	0.77575	92.4022	0.00949404	81.0617	1.16665	0.200363	1.42217	0.820329	1.65918	1.41216
177	2.26	2.56	15.34	5.112	sp|P07359|GP1BA_HUMAN	Platelet glycoprotein Ib alpha chain OS=Homo sapiens GN=GP1BA PE=1 SV=1	HUMAN	3	0.975774	NA	NA	NA	NA	1.14563	NA	NA	NA	NA	0.955237	0.667574	1.48487	0.643313	1.4184	0.890458	0.413428	1.6281	0.546931	1.44975	1.18668	0.447168	1.86687	0.635654	2.21539	0.880657	0.425453	3.57815	0.246121	3.15112	0.762183	0.248752	4.14267	0.183984	3.15747	1.53041	NA	NA	NA	NA	1.158
173	2.52	2.52	19.69	0.6299	sp|A3KMH1|K0564_HUMAN	Uncharacterized protein KIAA0564 OS=Homo sapiens GN=KIAA0564 PE=1 SV=2	HUMAN	2	NA	NA	NA	NA	NA	NA	NA	NA	NA	NA	NA	NA	NA	NA	NA	NA	NA	NA	NA	NA	1.042	NA	NA	NA	NA	NA	NA	NA	NA	NA	NA	NA	NA	NA	NA	NA	NA	NA	NA	NA	NA
190	2.42	2.46	15.71	4.603	sp|P08195|4F2_HUMAN	4F2 cell-surface antigen heavy chain OS=Homo sapiens GN=SLC3A2 PE=1 SV=3	HUMAN	3	NA	NA	NA	NA	NA	NA	NA	NA	NA	NA	0.859544	0.521191	7.81141	0.110037	6.71425	0.962466	0.933056	100.033	0.00962148	96.2785	NA	NA	NA	NA	NA	NA	NA	NA	NA	NA	NA	NA	NA	NA	NA	NA	NA	NA	NA	NA	0.833879
184	2.14	2.41	24.08	4.648	sp|P02788|TRFL_HUMAN	Lactotransferrin OS=Homo sapiens GN=LTF PE=1 SV=6	HUMAN	3	0.544346	0.199725	12.2694	0.0443663	6.67877	0.481111	0.0921656	3.87816	0.124056	1.86582	0.629765	0.136956	3.61044	0.174429	2.27373	0.527182	0.0133106	1.47179	0.35819	0.775903	NA	NA	NA	NA	NA	0.461814	NA	NA	NA	NA	0.547634	0.391287	221.469	0.00247273	121.284	0.534929	0.153132	7.02747	0.0761197	3.7592	0.544904
181	2.41	2.41	41.53	10.11	sp|P30510|1C14_HUMAN	HLA class I histocompatibility antigen, Cw-14 alpha chain OS=Homo sapiens GN=HLA-C PE=2 SV=2	HUMAN	2	NA	NA	NA	NA	NA	NA	NA	NA	NA	NA	NA	NA	NA	NA	NA	NA	NA	NA	NA	NA	NA	NA	NA	NA	NA	0.625177	0.132276	3.51921	0.177647	2.20013	NA	NA	NA	NA	NA	NA	NA	NA	NA	NA	NA
177	2.37	2.37	15.21	6.325	sp|Q08380|LG3BP_HUMAN	Galectin-3-binding protein OS=Homo sapiens GN=LGALS3BP PE=1 SV=1	HUMAN	3	NA	NA	NA	NA	NA	NA	NA	NA	NA	NA	NA	NA	NA	NA	NA	NA	NA	NA	NA	NA	1.09896	NA	NA	NA	NA	1.22381	0.660579	77.3404	0.0158236	94.6497	NA	NA	NA	NA	NA	NA	NA	NA	NA	NA	NA
201	2	2.34	18.89	1.453	sp|Q9BQ52|RNZ2_HUMAN	Zinc phosphodiesterase ELAC protein 2 OS=Homo sapiens GN=ELAC2 PE=1 SV=2	HUMAN	2	1.23104	NA	NA	NA	NA	1.21941	NA	NA	NA	NA	NA	NA	NA	NA	NA	NA	NA	NA	NA	NA	NA	NA	NA	NA	NA	NA	NA	NA	NA	NA	NA	NA	NA	NA	NA	4.17427	NA	NA	NA	NA	NA
176	2.3	2.3	8.449	0.8882	sp|P98160|PGBM_HUMAN	Basement membrane-specific heparan sulfate proteoglycan core protein OS=Homo sapiens GN=HSPG2 PE=1 SV=4	HUMAN	3	0.949997	0.876887	27.8897	0.0340627	26.4951	1.15006	0.453406	4.63563	0.248091	5.33125	0.925638	0.568047	1.63379	0.566558	1.5123	NA	NA	NA	NA	NA	NA	NA	NA	NA	NA	0.747802	0.125066	1.63134	0.458398	1.21992	NA	NA	NA	NA	NA	1.14785	0.396782	3.52332	0.325785	4.04423	0.905873
206	2	2.3	8.816	2.763	sp|Q12884|SEPR_HUMAN	Seprase OS=Homo sapiens GN=FAP PE=1 SV=5	HUMAN	2	NA	NA	NA	NA	NA	NA	NA	NA	NA	NA	0.883832	NA	NA	NA	NA	NA	NA	NA	NA	NA	NA	NA	NA	NA	NA	NA	NA	NA	NA	NA	NA	NA	NA	NA	NA	NA	NA	NA	NA	NA	1.07701
189	2.03	2.25	15.28	0.7232	RRRRRsp|P04114|APOB_HUMAN	REVERSED Apolipoprotein B-100 OS=Homo sapiens GN=APOB PE=1 SV=2	HUMAN	6	1.2776	NA	NA	NA	NA	0.844645	NA	NA	NA	NA	NA	NA	NA	NA	NA	NA	NA	NA	NA	NA	NA	NA	NA	NA	NA	NA	NA	NA	NA	NA	NA	NA	NA	NA	NA	0.976828	NA	NA	NA	NA	NA
196	2.24	2.24	16.73	9.455	sp|P13598|ICAM2_HUMAN	Intercellular adhesion molecule 2 OS=Homo sapiens GN=ICAM2 PE=1 SV=2	HUMAN	2	NA	NA	NA	NA	NA	NA	NA	NA	NA	NA	NA	NA	NA	NA	NA	NA	NA	NA	NA	NA	NA	NA	NA	NA	NA	0.796388	0.126103	1.4701	0.541722	1.17077	0.868801	0.673047	23.761	0.0365642	20.6436	NA	NA	NA	NA	NA	NA
200	2.15	2.23	18.99	1.091	sp|Q5TZA2|CROCC_HUMAN	Rootletin OS=Homo sapiens GN=CROCC PE=1 SV=1	HUMAN	2	NA	NA	NA	NA	NA	NA	NA	NA	NA	NA	NA	NA	NA	NA	NA	NA	NA	NA	NA	NA	NA	NA	NA	NA	NA	NA	NA	NA	NA	NA	NA	NA	NA	NA	NA	NA	NA	NA	NA	NA	NA
196	2	2.22	17.48	3.54	sp|O43615|TIM44_HUMAN	Mitochondrial import inner membrane translocase subunit TIM44 OS=Homo sapiens GN=TIMM44 PE=1 SV=2	HUMAN	2	NA	NA	NA	NA	NA	NA	NA	NA	NA	NA	NA	NA	NA	NA	NA	NA	NA	NA	NA	NA	NA	NA	NA	NA	NA	NA	NA	NA	NA	NA	NA	NA	NA	NA	NA	NA	NA	NA	NA	NA	NA
178	2.21	2.21	48.98	19.05	sp|P68871|HBB_HUMAN	Hemoglobin subunit beta OS=Homo sapiens GN=HBB PE=1 SV=2	HUMAN	2	1.47701	0.102862	1.79379	0.8234	2.64943	0.96415	0.787536	1.66679	0.578448	1.60703	NA	NA	NA	NA	NA	NA	NA	NA	NA	NA	1.94515	0.0420572	1.83387	1.06068	3.56716	2.04908	NA	NA	NA	NA	1.29139	0.29882	5.19644	0.248515	6.71065	1.60843	0.260948	3.73625	0.430492	6.00949	NA
179	2.21	2.21	52.63	26.32	sp|P06702|S10A9_HUMAN	Protein S100-A9 OS=Homo sapiens GN=S100A9 PE=1 SV=1	HUMAN	3	0.422784	0.129325	9.5179	0.0444199	4.02401	0.45401	0.123018	7.1225	0.063743	3.23369	NA	NA	NA	NA	NA	NA	NA	NA	NA	NA	NA	NA	NA	NA	NA	0.744644	0.21312	3.68108	0.20229	2.7411	NA	NA	NA	NA	NA	0.415765	0.0994361	5.78956	0.071813	2.4071	NA
180	2.21	2.21	31.18	11.83	sp|P05109|S10A8_HUMAN	Protein S100-A8 OS=Homo sapiens GN=S100A8 PE=1 SV=1	HUMAN	1	0.39682	0.120579	9.50024	0.0417695	3.76988	0.38683	0.108537	7.98523	0.0484431	3.08893	0.4715	0.0209744	1.60971	0.29291	0.758979	0.672402	0.177781	4.24644	0.158345	2.85532	NA	NA	NA	NA	NA	NA	NA	NA	NA	NA	NA	NA	NA	NA	NA	0.479128	0.106122	4.82123	0.0993789	2.30998	0.443684
181	2.18	2.18	27.89	5.442	sp|P55008|AIF1_HUMAN	Allograft inflammatory factor 1 OS=Homo sapiens GN=AIF1 PE=1 SV=1	HUMAN	1	NA	NA	NA	NA	NA	NA	NA	NA	NA	NA	NA	NA	NA	NA	NA	NA	NA	NA	NA	NA	NA	NA	NA	NA	NA	NA	NA	NA	NA	NA	NA	NA	NA	NA	NA	NA	NA	NA	NA	NA	NA
182	2.16	2.18	10.84	0.3018	sp|Q8NCM8|DYHC2_HUMAN	Cytoplasmic dynein 2 heavy chain 1 OS=Homo sapiens GN=DYNC2H1 PE=1 SV=4	HUMAN	2	NA	NA	NA	NA	NA	NA	NA	NA	NA	NA	NA	NA	NA	NA	NA	NA	NA	NA	NA	NA	NA	NA	NA	NA	NA	NA	NA	NA	NA	NA	NA	NA	NA	NA	NA	NA	NA	NA	NA	NA	NA
199	2.17	2.17	9.973	1.072	sp|Q96QT4|TRPM7_HUMAN	Transient receptor potential cation channel subfamily M member 7 OS=Homo sapiens GN=TRPM7 PE=1 SV=1	HUMAN	2	NA	NA	NA	NA	NA	NA	NA	NA	NA	NA	NA	NA	NA	NA	NA	NA	NA	NA	NA	NA	NA	NA	NA	NA	NA	NA	NA	NA	NA	NA	NA	NA	NA	NA	NA	NA	NA	NA	NA	NA	NA
212	2	2.17	11.2	6.224	sp|O95866|G6B_HUMAN	Protein G6b OS=Homo sapiens GN=G6B PE=1 SV=1	HUMAN	2	NA	NA	NA	NA	NA	NA	NA	NA	NA	NA	NA	NA	NA	NA	NA	NA	NA	NA	NA	NA	NA	NA	NA	NA	NA	NA	NA	NA	NA	NA	NA	NA	NA	NA	NA	NA	NA	NA	NA	NA	NA
183	2.16	2.16	22.39	4.294	sp|Q13790|APOF_HUMAN	Apolipoprotein F OS=Homo sapiens GN=APOF PE=1 SV=2	HUMAN	4	0.978237	0.877622	4.20557	0.232605	4.11405	1.06412	0.661726	3.83252	0.277656	4.07825	0.973543	0.852947	4.25699	0.228693	4.14437	0.907178	0.605479	5.66811	0.160049	5.14199	0.915848	0.538479	3.5283	0.259572	3.23139	1.41971	0.635398	997.986	0.00142258	1416.85	1.29503	0.489618	24.0349	0.0538813	31.1259	0.932926	0.627417	3.78549	0.246448	3.53158	0.947228
195	2.16	2.16	25.12	11.37	sp|Q13103|SPP24_HUMAN	Secreted phosphoprotein 24 OS=Homo sapiens GN=SPP2 PE=1 SV=1	HUMAN	3	NA	NA	NA	NA	NA	NA	NA	NA	NA	NA	0.896026	NA	NA	NA	NA	0.741077	NA	NA	NA	NA	0.529767	NA	NA	NA	NA	NA	NA	NA	NA	NA	NA	NA	NA	NA	NA	NA	NA	NA	NA	NA	1.11136
187	2.05	2.16	15.25	2.179	sp|P40189|IL6RB_HUMAN	Interleukin-6 receptor subunit beta OS=Homo sapiens GN=IL6ST PE=1 SV=2	HUMAN	1	NA	NA	NA	NA	NA	NA	NA	NA	NA	NA	NA	NA	NA	NA	NA	NA	NA	NA	NA	NA	NA	NA	NA	NA	NA	0.736544	NA	NA	NA	NA	NA	NA	NA	NA	NA	NA	NA	NA	NA	NA	NA
185	2.11	2.11	28.57	13.61	sp|P03950|ANGI_HUMAN	Angiogenin OS=Homo sapiens GN=ANG PE=1 SV=1	HUMAN	2	1.34973	NA	NA	NA	NA	1.2333	NA	NA	NA	NA	NA	NA	NA	NA	NA	NA	NA	NA	NA	NA	NA	NA	NA	NA	NA	NA	NA	NA	NA	NA	NA	NA	NA	NA	NA	1.24385	NA	NA	NA	NA	NA
191	2.09	2.09	18.3	4.464	sp|P02741|CRP_HUMAN	C-reactive protein OS=Homo sapiens GN=CRP PE=1 SV=1	HUMAN	1	NA	NA	NA	NA	NA	NA	NA	NA	NA	NA	NA	NA	NA	NA	NA	0.1983	0.000686076	1.42018	0.13963	0.281623	NA	NA	NA	NA	NA	NA	NA	NA	NA	NA	NA	NA	NA	NA	NA	NA	NA	NA	NA	NA	NA
186	2.07	2.07	10.7	2.736	sp|P05121|PAI1_HUMAN	Plasminogen activator inhibitor 1 OS=Homo sapiens GN=SERPINE1 PE=1 SV=1	HUMAN	1	0.884166	0.649873	12.8261	0.0689349	11.3404	0.939493	0.85085	27.7373	0.0338711	26.059	NA	NA	NA	NA	NA	NA	NA	NA	NA	NA	NA	NA	NA	NA	NA	NA	NA	NA	NA	NA	1.14077	NA	NA	NA	NA	1.14258	0.867077	2959.29	0.000386097	3381.22	NA
187	2.06	2.06	20.89	1.617	sp|P16070|CD44_HUMAN	CD44 antigen OS=Homo sapiens GN=CD44 PE=1 SV=3	HUMAN	1	1.03453	0.750378	1.49281	0.693007	1.54435	1.22789	0.233824	1.68864	0.727145	2.07346	1.02704	0.909058	10.5591	0.0972662	10.8446	0.988674	0.948051	1.94695	0.507805	1.9249	0.967722	0.763593	1.50729	0.642027	1.45864	1.07508	0.761694	10.3972	0.103401	11.1779	1.04235	0.693536	1.47994	0.704319	1.54262	1.12102	0.345292	1.49377	0.750463	1.67454	1.10419
193	2.06	2.06	14.6	1.39	sp|Q13822|ENPP2_HUMAN	Ectonucleotide pyrophosphatase/phosphodiesterase family member 2 OS=Homo sapiens GN=ENPP2 PE=1 SV=3	HUMAN	1	NA	NA	NA	NA	NA	NA	NA	NA	NA	NA	NA	NA	NA	NA	NA	1.3064	NA	NA	NA	NA	1.05573	0.751486	1.90242	0.554938	2.00844	NA	NA	NA	NA	NA	1.04227	0.66452	1.42433	0.731759	1.48453	NA	NA	NA	NA	NA	NA
188	2.05	2.05	6.276	4.012	sp|P07333|CSF1R_HUMAN	Macrophage colony-stimulating factor 1 receptor OS=Homo sapiens GN=CSF1R PE=1 SV=2	HUMAN	2	1.30938	NA	NA	NA	NA	1.89338	NA	NA	NA	NA	0.993338	NA	NA	NA	NA	1.13883	NA	NA	NA	NA	0.975248	NA	NA	NA	NA	NA	NA	NA	NA	NA	1.0741	NA	NA	NA	NA	1.33283	NA	NA	NA	NA	1.01991
207	2.01	2.05	24.65	1.514	sp|O60308|CE104_HUMAN	Centrosomal protein of 104 kDa OS=Homo sapiens GN=CEP104 PE=1 SV=1	HUMAN	1	NA	NA	NA	NA	NA	NA	NA	NA	NA	NA	NA	NA	NA	NA	NA	NA	NA	NA	NA	NA	NA	NA	NA	NA	NA	NA	NA	NA	NA	NA	NA	NA	NA	NA	NA	NA	NA	NA	NA	NA	NA
214	2	2.05	14.17	8.097	sp|P07478|TRY2_HUMAN	Trypsin-2 OS=Homo sapiens GN=PRSS2 PE=1 SV=1	HUMAN	1	NA	NA	NA	NA	NA	NA	NA	NA	NA	NA	NA	NA	NA	NA	NA	NA	NA	NA	NA	NA	NA	NA	NA	NA	NA	0.770414	NA	NA	NA	NA	0.897225	NA	NA	NA	NA	NA	NA	NA	NA	NA	NA
202	2.01	2.04	13.29	2.564	sp|P13591|NCAM1_HUMAN	Neural cell adhesion molecule 1 OS=Homo sapiens GN=NCAM1 PE=1 SV=3	HUMAN	1	NA	NA	NA	NA	NA	NA	NA	NA	NA	NA	1.00366	NA	NA	NA	NA	NA	NA	NA	NA	NA	NA	NA	NA	NA	NA	NA	NA	NA	NA	NA	NA	NA	NA	NA	NA	NA	NA	NA	NA	NA	0.820988
194	2.04	2.04	20.66	6.273	sp|Q9BWP8|COL11_HUMAN	Collectin-11 OS=Homo sapiens GN=COLEC11 PE=1 SV=1	HUMAN	1	NA	NA	NA	NA	NA	NA	NA	NA	NA	NA	NA	NA	NA	NA	NA	1.05023	0.886581	31.7562	0.0330716	33.3513	NA	NA	NA	NA	NA	0.732435	NA	NA	NA	NA	NA	NA	NA	NA	NA	NA	NA	NA	NA	NA	NA
185	2.02	2.04	5.191	0.8915	sp|P10586|PTPRF_HUMAN	Receptor-type tyrosine-protein phosphatase F OS=Homo sapiens GN=PTPRF PE=1 SV=2	HUMAN	1	NA	NA	NA	NA	NA	NA	NA	NA	NA	NA	NA	NA	NA	NA	NA	NA	NA	NA	NA	NA	2.17517	NA	NA	NA	NA	NA	NA	NA	NA	NA	NA	NA	NA	NA	NA	NA	NA	NA	NA	NA	NA
190	2.03	2.03	10.75	7.302	sp|P12955|PEPD_HUMAN	Xaa-Pro dipeptidase OS=Homo sapiens GN=PEPD PE=1 SV=3	HUMAN	3	1.25384	NA	NA	NA	NA	0.922822	NA	NA	NA	NA	0.861827	NA	NA	NA	NA	NA	NA	NA	NA	NA	NA	NA	NA	NA	NA	NA	NA	NA	NA	NA	NA	NA	NA	NA	NA	0.7477	NA	NA	NA	NA	0.896983
197	2.03	2.03	6.644	2.561	sp|Q6YHK3|CD109_HUMAN	CD109 antigen OS=Homo sapiens GN=CD109 PE=1 SV=2	HUMAN	2	NA	NA	NA	NA	NA	NA	NA	NA	NA	NA	NA	NA	NA	NA	NA	0.778745	0.281533	1.83586	0.424186	1.42967	NA	NA	NA	NA	NA	0.858127	0.365235	3.51232	0.244319	3.01402	0.993917	0.98587	32.8581	0.0302488	32.6582	NA	NA	NA	NA	NA	NA
198	2.02	2.03	3.07	2.605	sp|Q7Z7G0|TARSH_HUMAN	Target of Nesh-SH3 OS=Homo sapiens GN=ABI3BP PE=1 SV=1	HUMAN	2	NA	NA	NA	NA	NA	NA	NA	NA	NA	NA	0.682066	NA	NA	NA	NA	1.07643	NA	NA	NA	NA	NA	NA	NA	NA	NA	NA	NA	NA	NA	NA	1.13881	0.467572	4.4432	0.256304	5.05998	NA	NA	NA	NA	NA	0.806376
183	2.03	2.03	7.127	1.824	sp|P39060|COIA1_HUMAN	Collagen alpha-1(XVIII) chain OS=Homo sapiens GN=COL18A1 PE=1 SV=5	HUMAN	3	NA	NA	NA	NA	NA	NA	NA	NA	NA	NA	NA	NA	NA	NA	NA	NA	NA	NA	NA	NA	1.46059	NA	NA	NA	NA	NA	NA	NA	NA	NA	NA	NA	NA	NA	NA	NA	NA	NA	NA	NA	NA
191	2.02	2.02	16.04	0.6973	sp|Q14766|LTBP1_HUMAN	Latent-transforming growth factor beta-binding protein 1 OS=Homo sapiens GN=LTBP1 PE=1 SV=4	HUMAN	1	0.793732	NA	NA	NA	NA	0.792108	NA	NA	NA	NA	NA	NA	NA	NA	NA	1.21968	NA	NA	NA	NA	1.06877	0.706474	1.93304	0.552899	2.06598	0.775616	0.42553	12.8014	0.0605881	9.92901	NA	NA	NA	NA	NA	0.985431	NA	NA	NA	NA	NA
192	2.02	2.02	14.94	1.878	sp|Q14126|DSG2_HUMAN	Desmoglein-2 OS=Homo sapiens GN=DSG2 PE=1 SV=2	HUMAN	1	1.01823	0.95692	29.5591	0.0344472	30.0979	0.805972	0.67205	126.626	0.00636499	102.057	NA	NA	NA	NA	NA	NA	NA	NA	NA	NA	NA	NA	NA	NA	NA	NA	NA	NA	NA	NA	0.68036	NA	NA	NA	NA	1.18731	0.552068	13.0797	0.0907747	15.5297	NA
193	2.02	2.02	13.43	3.429	sp|P58166|INHBE_HUMAN	Inhibin beta E chain OS=Homo sapiens GN=INHBE PE=1 SV=1	HUMAN	1	0.742491	NA	NA	NA	NA	0.981267	NA	NA	NA	NA	NA	NA	NA	NA	NA	NA	NA	NA	NA	NA	NA	NA	NA	NA	NA	NA	NA	NA	NA	NA	NA	NA	NA	NA	NA	0.740868	NA	NA	NA	NA	NA
196	2.01	2.02	21.65	6.083	sp|Q14623|IHH_HUMAN	Indian hedgehog protein OS=Homo sapiens GN=IHH PE=1 SV=4	HUMAN	1	0.672228	0.193306	4.86068	0.138299	3.26748	0.858599	0.510402	7.39968	0.116032	6.35335	NA	NA	NA	NA	NA	NA	NA	NA	NA	NA	1.38504	NA	NA	NA	NA	NA	NA	NA	NA	NA	NA	NA	NA	NA	NA	0.93034	0.598306	3.5103	0.265031	3.26577	NA
202	2	2.02	6.643	0.7733	sp|Q7Z7M0|MEGF8_HUMAN	Multiple epidermal growth factor-like domains protein 8 OS=Homo sapiens GN=MEGF8 PE=1 SV=2	HUMAN	1	0.90409	NA	NA	NA	NA	0.981402	NA	NA	NA	NA	NA	NA	NA	NA	NA	NA	NA	NA	NA	NA	NA	NA	NA	NA	NA	0.760646	NA	NA	NA	NA	NA	NA	NA	NA	NA	1.19395	NA	NA	NA	NA	NA
201	2.02	2.02	11.67	6.25	sp|P24592|IBP6_HUMAN	Insulin-like growth factor-binding protein 6 OS=Homo sapiens GN=IGFBP6 PE=1 SV=1	HUMAN	1	NA	NA	NA	NA	NA	NA	NA	NA	NA	NA	1.20548	0.413469	6.06851	0.198645	7.31547	NA	NA	NA	NA	NA	NA	NA	NA	NA	NA	NA	NA	NA	NA	NA	1.05923	0.677589	3.73624	0.283502	3.95754	NA	NA	NA	NA	NA	0.923434
196	2.02	2.02	9.062	1.283	sp|P14543|NID1_HUMAN	Nidogen-1 OS=Homo sapiens GN=NID1 PE=1 SV=3	HUMAN	2	NA	NA	NA	NA	NA	NA	NA	NA	NA	NA	NA	NA	NA	NA	NA	0.825795	0.620547	36.0628	0.0228988	29.7805	NA	NA	NA	NA	NA	NA	NA	NA	NA	NA	NA	NA	NA	NA	NA	NA	NA	NA	NA	NA	NA
198	2.01	2.02	10.73	0.4101	sp|Q99590|SCAFB_HUMAN	Protein SCAF11 OS=Homo sapiens GN=SCAF11 PE=1 SV=2	HUMAN	1	NA	NA	NA	NA	NA	NA	NA	NA	NA	NA	NA	NA	NA	NA	NA	NA	NA	NA	NA	NA	2.03272	NA	NA	NA	NA	NA	NA	NA	NA	NA	NA	NA	NA	NA	NA	NA	NA	NA	NA	NA	NA
188	2.01	2.02	12.95	0.4296	sp|Q14789|GOGB1_HUMAN	Golgin subfamily B member 1 OS=Homo sapiens GN=GOLGB1 PE=1 SV=2	HUMAN	1	NA	NA	NA	NA	NA	NA	NA	NA	NA	NA	NA	NA	NA	NA	NA	NA	NA	NA	NA	NA	0.989481	NA	NA	NA	NA	NA	NA	NA	NA	NA	NA	NA	NA	NA	NA	NA	NA	NA	NA	NA	NA
199	2	2.02	9.864	2.494	sp|P12830|CADH1_HUMAN	Cadherin-1 OS=Homo sapiens GN=CDH1 PE=1 SV=3	HUMAN	1	NA	NA	NA	NA	NA	NA	NA	NA	NA	NA	NA	NA	NA	NA	NA	NA	NA	NA	NA	NA	NA	NA	NA	NA	NA	2.34424	NA	NA	NA	NA	NA	NA	NA	NA	NA	NA	NA	NA	NA	NA	NA
197	2.01	2.01	23.16	0.904	sp|Q8IYB7|DI3L2_HUMAN	DIS3-like exonuclease 2 OS=Homo sapiens GN=DIS3L2 PE=1 SV=4	HUMAN	1	1.0093	NA	NA	NA	NA	0.946866	NA	NA	NA	NA	NA	NA	NA	NA	NA	NA	NA	NA	NA	NA	NA	NA	NA	NA	NA	NA	NA	NA	NA	NA	NA	NA	NA	NA	NA	0.823079	NA	NA	NA	NA	NA
198	2.01	2.01	17.7	3.292	sp|Q9H4A9|DPEP2_HUMAN	Dipeptidase 2 OS=Homo sapiens GN=DPEP2 PE=1 SV=2	HUMAN	1	1.0001	NA	NA	NA	NA	1.19132	NA	NA	NA	NA	0.861426	NA	NA	NA	NA	NA	NA	NA	NA	NA	0.893827	0.75795	35.4616	0.0252055	31.6966	0.541572	NA	NA	NA	NA	NA	NA	NA	NA	NA	1.20418	NA	NA	NA	NA	1.00895
199	2.01	2.01	16.77	4.491	sp|P07195|LDHB_HUMAN	L-lactate dehydrogenase B chain OS=Homo sapiens GN=LDHB PE=1 SV=2	HUMAN	1	0.933117	0.612027	3.52543	0.264682	3.28964	1.13295	0.454695	3.95472	0.28648	4.48048	1.03947	0.762695	3.51774	0.295494	3.65658	1.12807	0.527393	5.30646	0.212584	5.98604	1.16896	NA	NA	NA	NA	1.13073	NA	NA	NA	NA	1.03603	NA	NA	NA	NA	1.43533	0.170347	3.52153	0.407588	5.05457	1.03915
203	2	2.01	18.69	0.8997	sp|P23470|PTPRG_HUMAN	Receptor-type tyrosine-protein phosphatase gamma OS=Homo sapiens GN=PTPRG PE=1 SV=4	HUMAN	1	1.08946	0.750673	13.9583	0.078051	15.2069	1.27363	0.283917	4.34612	0.293049	5.53533	0.774526	0.335282	2.3959	0.323271	1.85569	NA	NA	NA	NA	NA	NA	NA	NA	NA	NA	NA	NA	NA	NA	NA	0.738278	0.236397	4.48748	0.164519	3.31301	1.31709	0.443129	18.619	0.0707392	24.5229	0.895934
204	2	2.01	15.6	2.599	sp|P11021|GRP78_HUMAN	78 kDa glucose-regulated protein OS=Homo sapiens GN=HSPA5 PE=1 SV=2	HUMAN	3	0.853656	NA	NA	NA	NA	1.02512	NA	NA	NA	NA	0.955806	0.641332	1.43037	0.668225	1.36715	1.24434	NA	NA	NA	NA	1.32809	0.0918182	1.48871	0.892111	1.97713	1.05667	0.651137	1.56917	0.673394	1.65809	0.626461	NA	NA	NA	NA	0.726943	NA	NA	NA	NA	0.646922
205	2	2.01	18.71	2.826	sp|P54802|ANAG_HUMAN	Alpha-N-acetylglucosaminidase OS=Homo sapiens GN=NAGLU PE=1 SV=2	HUMAN	1	0.872078	NA	NA	NA	NA	0.831298	NA	NA	NA	NA	0.778582	NA	NA	NA	NA	NA	NA	NA	NA	NA	NA	NA	NA	NA	NA	NA	NA	NA	NA	NA	1.34003	0.225349	3.95237	0.339046	5.2963	0.958432	NA	NA	NA	NA	0.821764
206	2	2.01	23.31	7.362	sp|Q99969|RARR2_HUMAN	Retinoic acid receptor responder protein 2 OS=Homo sapiens GN=RARRES2 PE=1 SV=1	HUMAN	1	1.00106	NA	NA	NA	NA	0.743277	NA	NA	NA	NA	NA	NA	NA	NA	NA	1.03151	0.809608	3.59183	0.287183	3.70502	NA	NA	NA	NA	NA	1.07369	0.415591	1.27139	0.844498	1.36508	NA	NA	NA	NA	NA	0.98323	NA	NA	NA	NA	NA
207	2	2.01	15.25	4.752	sp|P30101|PDIA3_HUMAN	Protein disulfide-isomerase A3 OS=Homo sapiens GN=PDIA3 PE=1 SV=4	HUMAN	1	0.779425	NA	NA	NA	NA	1.10577	NA	NA	NA	NA	NA	NA	NA	NA	NA	NA	NA	NA	NA	NA	NA	NA	NA	NA	NA	NA	NA	NA	NA	NA	NA	NA	NA	NA	NA	1.04469	NA	NA	NA	NA	NA
203	2.01	2.01	9.476	2.993	sp|Q8NBJ4|GOLM1_HUMAN	Golgi membrane protein 1 OS=Homo sapiens GN=GOLM1 PE=1 SV=1	HUMAN	1	NA	NA	NA	NA	NA	NA	NA	NA	NA	NA	1.01584	NA	NA	NA	NA	NA	NA	NA	NA	NA	NA	NA	NA	NA	NA	NA	NA	NA	NA	NA	NA	NA	NA	NA	NA	NA	NA	NA	NA	NA	1.49862
202	2	2.01	10.99	0.9754	sp|Q13332|PTPRS_HUMAN	Receptor-type tyrosine-protein phosphatase S OS=Homo sapiens GN=PTPRS PE=1 SV=3	HUMAN	1	NA	NA	NA	NA	NA	NA	NA	NA	NA	NA	NA	NA	NA	NA	NA	0.856996	NA	NA	NA	NA	NA	NA	NA	NA	NA	NA	NA	NA	NA	NA	NA	NA	NA	NA	NA	NA	NA	NA	NA	NA	NA
197	2	2.01	12.13	0.5988	sp|Q9C0J8|WDR33_HUMAN	pre-mRNA 3' end processing protein WDR33 OS=Homo sapiens GN=WDR33 PE=1 SV=2	HUMAN	1	NA	NA	NA	NA	NA	NA	NA	NA	NA	NA	NA	NA	NA	NA	NA	NA	NA	NA	NA	NA	NA	NA	NA	NA	NA	NA	NA	NA	NA	NA	NA	NA	NA	NA	NA	NA	NA	NA	NA	NA	NA
198	2	2.01	12.68	0.6215	sp|A2VDJ0|T131L_HUMAN	Transmembrane protein 131-like OS=Homo sapiens GN=KIAA0922 PE=1 SV=2	HUMAN	1	NA	NA	NA	NA	NA	NA	NA	NA	NA	NA	NA	NA	NA	NA	NA	NA	NA	NA	NA	NA	1.34071	NA	NA	NA	NA	NA	NA	NA	NA	NA	NA	NA	NA	NA	NA	NA	NA	NA	NA	NA	NA
199	2	2.01	16.54	0.9877	sp|Q96AA8|JKIP2_HUMAN	Janus kinase and microtubule-interacting protein 2 OS=Homo sapiens GN=JAKMIP2 PE=2 SV=1	HUMAN	1	NA	NA	NA	NA	NA	NA	NA	NA	NA	NA	NA	NA	NA	NA	NA	NA	NA	NA	NA	NA	0.982244	NA	NA	NA	NA	NA	NA	NA	NA	NA	NA	NA	NA	NA	NA	NA	NA	NA	NA	NA	NA
200	2	2.01	9.614	0.7188	sp|Q9Y3M8|STA13_HUMAN	StAR-related lipid transfer protein 13 OS=Homo sapiens GN=STARD13 PE=1 SV=2	HUMAN	1	NA	NA	NA	NA	NA	NA	NA	NA	NA	NA	NA	NA	NA	NA	NA	NA	NA	NA	NA	NA	1.93225	NA	NA	NA	NA	NA	NA	NA	NA	NA	NA	NA	NA	NA	NA	NA	NA	NA	NA	NA	NA
192	2.01	2.01	12.18	1.754	sp|Q8IWV2|CNTN4_HUMAN	Contactin-4 OS=Homo sapiens GN=CNTN4 PE=1 SV=1	HUMAN	1	NA	NA	NA	NA	NA	NA	NA	NA	NA	NA	NA	NA	NA	NA	NA	NA	NA	NA	NA	NA	NA	NA	NA	NA	NA	1.05359	NA	NA	NA	NA	NA	NA	NA	NA	NA	NA	NA	NA	NA	NA	NA
201	2	2.01	12.92	0.6682	sp|O14607|UTY_HUMAN	Histone demethylase UTY OS=Homo sapiens GN=UTY PE=1 SV=2	HUMAN	1	NA	NA	NA	NA	NA	NA	NA	NA	NA	NA	NA	NA	NA	NA	NA	NA	NA	NA	NA	NA	NA	NA	NA	NA	NA	0.535761	NA	NA	NA	NA	NA	NA	NA	NA	NA	NA	NA	NA	NA	NA	NA
205	2	2.01	25.83	15.23	sp|P61916|NPC2_HUMAN	Epididymal secretory protein E1 OS=Homo sapiens GN=NPC2 PE=1 SV=1	HUMAN	1	NA	NA	NA	NA	NA	NA	NA	NA	NA	NA	NA	NA	NA	NA	NA	NA	NA	NA	NA	NA	NA	NA	NA	NA	NA	1.16148	NA	NA	NA	NA	NA	NA	NA	NA	NA	NA	NA	NA	NA	NA	NA
208	2	2	15.32	1.377	sp|Q8IXK2|GLT12_HUMAN	Polypeptide N-acetylgalactosaminyltransferase 12 OS=Homo sapiens GN=GALNT12 PE=1 SV=3	HUMAN	1	1.15379	NA	NA	NA	NA	1.04386	NA	NA	NA	NA	NA	NA	NA	NA	NA	NA	NA	NA	NA	NA	NA	NA	NA	NA	NA	NA	NA	NA	NA	NA	NA	NA	NA	NA	NA	4.1321	NA	NA	NA	NA	NA
209	2	2	23.81	3.175	sp|Q13093|PAFA_HUMAN	Platelet-activating factor acetylhydrolase OS=Homo sapiens GN=PLA2G7 PE=1 SV=1	HUMAN	1	1.03415	NA	NA	NA	NA	0.656421	NA	NA	NA	NA	NA	NA	NA	NA	NA	1.20662	0.311162	3.55788	0.33914	4.29302	NA	NA	NA	NA	NA	NA	NA	NA	NA	NA	0.825815	0.154535	1.44458	0.571665	1.19296	0.877356	NA	NA	NA	NA	NA
210	2	2	17.17	9.091	sp|P32119|PRDX2_HUMAN	Peroxiredoxin-2 OS=Homo sapiens GN=PRDX2 PE=1 SV=5	HUMAN	1	0.893676	NA	NA	NA	NA	0.875527	NA	NA	NA	NA	0.916969	NA	NA	NA	NA	1.27287	0.261288	3.79609	0.33531	4.83191	1.05767	NA	NA	NA	NA	2.0298	NA	NA	NA	NA	1.13304	0.703944	23.6445	0.04792	26.7903	1.07817	NA	NA	NA	NA	1.51899
211	2	2	36.72	9.375	sp|P13987|CD59_HUMAN	CD59 glycoprotein OS=Homo sapiens GN=CD59 PE=1 SV=1	HUMAN	1	1.07741	NA	NA	NA	NA	1.12758	NA	NA	NA	NA	NA	NA	NA	NA	NA	NA	NA	NA	NA	NA	NA	NA	NA	NA	NA	NA	NA	NA	NA	NA	NA	NA	NA	NA	NA	0.702645	NA	NA	NA	NA	NA
212	2	2	13.54	4.923	sp|P18065|IBP2_HUMAN	Insulin-like growth factor-binding protein 2 OS=Homo sapiens GN=IGFBP2 PE=1 SV=2	HUMAN	1	1.21003	NA	NA	NA	NA	1.09705	NA	NA	NA	NA	1.3259	0.222071	3.68249	0.360055	4.8826	1.25738	0.159874	1.56817	0.801818	1.97179	NA	NA	NA	NA	NA	0.870798	NA	NA	NA	NA	1.25762	0.416612	2.64059	0.476267	3.32087	1.12421	NA	NA	NA	NA	0.993308
213	2	2	6.867	3.648	sp|P04066|FUCO_HUMAN	Tissue alpha-L-fucosidase OS=Homo sapiens GN=FUCA1 PE=1 SV=4	HUMAN	1	1.10637	NA	NA	NA	NA	1.42475	NA	NA	NA	NA	NA	NA	NA	NA	NA	NA	NA	NA	NA	NA	NA	NA	NA	NA	NA	NA	NA	NA	NA	NA	NA	NA	NA	NA	NA	1.44623	NA	NA	NA	NA	NA
214	2	2	9.539	6.908	sp|P10646|TFPI1_HUMAN	Tissue factor pathway inhibitor OS=Homo sapiens GN=TFPI PE=1 SV=1	HUMAN	1	0.738475	NA	NA	NA	NA	0.722809	NA	NA	NA	NA	NA	NA	NA	NA	NA	NA	NA	NA	NA	NA	NA	NA	NA	NA	NA	NA	NA	NA	NA	NA	NA	NA	NA	NA	NA	0.875086	NA	NA	NA	NA	NA
215	2	2	5.038	5.038	sp|Q7Z7M8|B3GN8_HUMAN	UDP-GlcNAc:betaGal beta-1,3-N-acetylglucosaminyltransferase 8 OS=Homo sapiens GN=B3GNT8 PE=1 SV=1	HUMAN	1	0.670735	NA	NA	NA	NA	0.94416	NA	NA	NA	NA	NA	NA	NA	NA	NA	NA	NA	NA	NA	NA	NA	NA	NA	NA	NA	NA	NA	NA	NA	NA	NA	NA	NA	NA	NA	1.20013	NA	NA	NA	NA	NA
216	2	2	10.56	10.56	sp|P69905|HBA_HUMAN	Hemoglobin subunit alpha OS=Homo sapiens GN=HBA1 PE=1 SV=2	HUMAN	1	1.43699	NA	NA	NA	NA	0.818891	NA	NA	NA	NA	1.06248	NA	NA	NA	NA	1.47191	NA	NA	NA	NA	1.35647	NA	NA	NA	NA	NA	NA	NA	NA	NA	1.52907	NA	NA	NA	NA	1.40574	NA	NA	NA	NA	2.1657
217	2	2	14.74	14.74	sp|P07998|RNAS1_HUMAN	Ribonuclease pancreatic OS=Homo sapiens GN=RNASE1 PE=1 SV=4	HUMAN	1	1.25387	NA	NA	NA	NA	1.10431	NA	NA	NA	NA	NA	NA	NA	NA	NA	NA	NA	NA	NA	NA	NA	NA	NA	NA	NA	NA	NA	NA	NA	NA	NA	NA	NA	NA	NA	1.06893	NA	NA	NA	NA	NA
218	2	2	9.74	9.74	sp|P02144|MYG_HUMAN	Myoglobin OS=Homo sapiens GN=MB PE=1 SV=2	HUMAN	1	1.28984	NA	NA	NA	NA	0.826067	NA	NA	NA	NA	0.839702	0.714014	99.9372	0.00840229	83.9174	NA	NA	NA	NA	NA	NA	NA	NA	NA	NA	NA	NA	NA	NA	NA	NA	NA	NA	NA	NA	0.643124	NA	NA	NA	NA	0.824521
207	2	2	15.19	1.43	sp|Q9HBR0|S38AA_HUMAN	Putative sodium-coupled neutral amino acid transporter 10 OS=Homo sapiens GN=SLC38A10 PE=1 SV=2	HUMAN	1	NA	NA	NA	NA	NA	NA	NA	NA	NA	NA	1.03405	NA	NA	NA	NA	NA	NA	NA	NA	NA	1.34284	NA	NA	NA	NA	NA	NA	NA	NA	NA	NA	NA	NA	NA	NA	NA	NA	NA	NA	NA	0.996281
208	2	2	17.45	2.416	sp|P05164|PERM_HUMAN	Myeloperoxidase OS=Homo sapiens GN=MPO PE=1 SV=1	HUMAN	1	NA	NA	NA	NA	NA	NA	NA	NA	NA	NA	0.56215	NA	NA	NA	NA	NA	NA	NA	NA	NA	NA	NA	NA	NA	NA	NA	NA	NA	NA	NA	NA	NA	NA	NA	NA	NA	NA	NA	NA	NA	0.463078
209	2	2	11.71	2.102	sp|Q9Y4L1|HYOU1_HUMAN	Hypoxia up-regulated protein 1 OS=Homo sapiens GN=HYOU1 PE=1 SV=1	HUMAN	1	NA	NA	NA	NA	NA	NA	NA	NA	NA	NA	1.34577	NA	NA	NA	NA	NA	NA	NA	NA	NA	NA	NA	NA	NA	NA	NA	NA	NA	NA	NA	NA	NA	NA	NA	NA	NA	NA	NA	NA	NA	1.33219
212	2	2	19.28	6.726	sp|Q9BYJ0|FGFP2_HUMAN	Fibroblast growth factor-binding protein 2 OS=Homo sapiens GN=FGFBP2 PE=1 SV=1	HUMAN	1	NA	NA	NA	NA	NA	NA	NA	NA	NA	NA	NA	NA	NA	NA	NA	NA	NA	NA	NA	NA	NA	NA	NA	NA	NA	NA	NA	NA	NA	NA	NA	NA	NA	NA	NA	NA	NA	NA	NA	NA	NA
213	2	2	6.955	3.195	sp|P05362|ICAM1_HUMAN	Intercellular adhesion molecule 1 OS=Homo sapiens GN=ICAM1 PE=1 SV=2	HUMAN	1	NA	NA	NA	NA	NA	NA	NA	NA	NA	NA	1.36135	NA	NA	NA	NA	1.15578	NA	NA	NA	NA	1.87262	NA	NA	NA	NA	NA	NA	NA	NA	NA	NA	NA	NA	NA	NA	NA	NA	NA	NA	NA	1.00901
214	2	2	17.23	7.143	sp|Q9UNN8|EPCR_HUMAN	Endothelial protein C receptor OS=Homo sapiens GN=PROCR PE=1 SV=1	HUMAN	1	NA	NA	NA	NA	NA	NA	NA	NA	NA	NA	0.899215	NA	NA	NA	NA	NA	NA	NA	NA	NA	NA	NA	NA	NA	NA	NA	NA	NA	NA	NA	NA	NA	NA	NA	NA	NA	NA	NA	NA	NA	0.933202
216	2	2	41.67	16.67	sp|P80362|KV125_HUMAN	Ig kappa chain V-I region WAT OS=Homo sapiens PE=1 SV=1	HUMAN	1	NA	NA	NA	NA	NA	NA	NA	NA	NA	NA	NA	NA	NA	NA	NA	NA	NA	NA	NA	NA	NA	NA	NA	NA	NA	NA	NA	NA	NA	NA	NA	NA	NA	NA	NA	NA	NA	NA	NA	NA	NA
219	2	2	23.53	15.97	sp|P01777|HV316_HUMAN	Ig heavy chain V-III region TEI OS=Homo sapiens PE=1 SV=1	HUMAN	1	NA	NA	NA	NA	NA	NA	NA	NA	NA	NA	1.2181	NA	NA	NA	NA	NA	NA	NA	NA	NA	NA	NA	NA	NA	NA	NA	NA	NA	NA	NA	0.989125	NA	NA	NA	NA	NA	NA	NA	NA	NA	1.09071
207	2	2	17.24	1.974	sp|P02786|TFR1_HUMAN	Transferrin receptor protein 1 OS=Homo sapiens GN=TFRC PE=1 SV=2	HUMAN	1	NA	NA	NA	NA	NA	NA	NA	NA	NA	NA	NA	NA	NA	NA	NA	1.37757	NA	NA	NA	NA	NA	NA	NA	NA	NA	NA	NA	NA	NA	NA	NA	NA	NA	NA	NA	NA	NA	NA	NA	NA	NA
208	2	2	30.94	3.591	sp|Q95365|1B38_HUMAN	HLA class I histocompatibility antigen, B-38 alpha chain OS=Homo sapiens GN=HLA-B PE=2 SV=1	HUMAN	1	NA	NA	NA	NA	NA	NA	NA	NA	NA	NA	NA	NA	NA	NA	NA	1.06049	NA	NA	NA	NA	NA	NA	NA	NA	NA	NA	NA	NA	NA	NA	NA	NA	NA	NA	NA	NA	NA	NA	NA	NA	NA
211	2	2	10.97	1.958	sp|P27487|DPP4_HUMAN	Dipeptidyl peptidase 4 OS=Homo sapiens GN=DPP4 PE=1 SV=2	HUMAN	1	NA	NA	NA	NA	NA	NA	NA	NA	NA	NA	NA	NA	NA	NA	NA	1.4257	NA	NA	NA	NA	NA	NA	NA	NA	NA	NA	NA	NA	NA	NA	0.816282	NA	NA	NA	NA	NA	NA	NA	NA	NA	NA
214	2	2	11.14	5.723	sp|P29966|MARCS_HUMAN	Myristoylated alanine-rich C-kinase substrate OS=Homo sapiens GN=MARCKS PE=1 SV=4	HUMAN	1	NA	NA	NA	NA	NA	NA	NA	NA	NA	NA	NA	NA	NA	NA	NA	3.77114	NA	NA	NA	NA	NA	NA	NA	NA	NA	NA	NA	NA	NA	NA	NA	NA	NA	NA	NA	NA	NA	NA	NA	NA	NA
215	2	2	20	7.692	sp|P05019|IGF1_HUMAN	Insulin-like growth factor I OS=Homo sapiens GN=IGF1 PE=1 SV=1	HUMAN	2	NA	NA	NA	NA	NA	NA	NA	NA	NA	NA	NA	NA	NA	NA	NA	0.913581	NA	NA	NA	NA	NA	NA	NA	NA	NA	NA	NA	NA	NA	NA	NA	NA	NA	NA	NA	NA	NA	NA	NA	NA	NA
216	2	2	11.11	4.678	sp|O95497|VNN1_HUMAN	Pantetheinase OS=Homo sapiens GN=VNN1 PE=1 SV=2	HUMAN	1	NA	NA	NA	NA	NA	NA	NA	NA	NA	NA	NA	NA	NA	NA	NA	NA	NA	NA	NA	NA	NA	NA	NA	NA	NA	0.90935	NA	NA	NA	NA	NA	NA	NA	NA	NA	NA	NA	NA	NA	NA	NA
218	2	2	16.75	14.14	sp|Q7Z4R8|CF120_HUMAN	UPF0669 protein C6orf120 OS=Homo sapiens GN=C6orf120 PE=1 SV=1	HUMAN	1	NA	NA	NA	NA	NA	NA	NA	NA	NA	NA	NA	NA	NA	NA	NA	1.01683	NA	NA	NA	NA	NA	NA	NA	NA	NA	NA	NA	NA	NA	NA	NA	NA	NA	NA	NA	NA	NA	NA	NA	NA	NA
219	2	2	8.235	5.294	sp|P49913|CAMP_HUMAN	Cathelicidin antimicrobial peptide OS=Homo sapiens GN=CAMP PE=1 SV=1	HUMAN	2	NA	NA	NA	NA	NA	NA	NA	NA	NA	NA	NA	NA	NA	NA	NA	0.719593	NA	NA	NA	NA	0.679269	0.18111	4.20769	0.161435	2.85815	NA	NA	NA	NA	NA	NA	NA	NA	NA	NA	NA	NA	NA	NA	NA	NA
220	2	2	21.84	4.854	sp|P30043|BLVRB_HUMAN	Flavin reductase (NADPH) OS=Homo sapiens GN=BLVRB PE=1 SV=3	HUMAN	1	NA	NA	NA	NA	NA	NA	NA	NA	NA	NA	NA	NA	NA	NA	NA	0.904433	NA	NA	NA	NA	NA	NA	NA	NA	NA	NA	NA	NA	NA	NA	NA	NA	NA	NA	NA	NA	NA	NA	NA	NA	NA
223	2	2	9.756	2.927	sp|P13473|LAMP2_HUMAN	Lysosome-associated membrane glycoprotein 2 OS=Homo sapiens GN=LAMP2 PE=1 SV=2	HUMAN	1	NA	NA	NA	NA	NA	NA	NA	NA	NA	NA	NA	NA	NA	NA	NA	1.57315	NA	NA	NA	NA	NA	NA	NA	NA	NA	1.15433	NA	NA	NA	NA	0.567768	NA	NA	NA	NA	NA	NA	NA	NA	NA	NA
227	2	2	7.653	7.653	sp|O75594|PGRP1_HUMAN	Peptidoglycan recognition protein 1 OS=Homo sapiens GN=PGLYRP1 PE=1 SV=1	HUMAN	1	NA	NA	NA	NA	NA	NA	NA	NA	NA	NA	NA	NA	NA	NA	NA	1.21641	NA	NA	NA	NA	NA	NA	NA	NA	NA	NA	NA	NA	NA	NA	1.03376	NA	NA	NA	NA	NA	NA	NA	NA	NA	NA
202	2	2	10.53	0.5868	sp|Q3L8U1|CHD9_HUMAN	Chromodomain-helicase-DNA-binding protein 9 OS=Homo sapiens GN=CHD9 PE=1 SV=2	HUMAN	1	NA	NA	NA	NA	NA	NA	NA	NA	NA	NA	NA	NA	NA	NA	NA	NA	NA	NA	NA	NA	2.04334	NA	NA	NA	NA	1.45352	0.309249	3.29107	0.441656	4.78365	NA	NA	NA	NA	NA	NA	NA	NA	NA	NA	NA
204	2	2	10.68	0.9368	sp|O43157|PLXB1_HUMAN	Plexin-B1 OS=Homo sapiens GN=PLXNB1 PE=1 SV=3	HUMAN	1	NA	NA	NA	NA	NA	NA	NA	NA	NA	NA	NA	NA	NA	NA	NA	NA	NA	NA	NA	NA	1.2081	NA	NA	NA	NA	NA	NA	NA	NA	NA	1.01106	NA	NA	NA	NA	NA	NA	NA	NA	NA	NA
205	2	2	11.87	1.01	sp|Q9UKX5|ITA11_HUMAN	Integrin alpha-11 OS=Homo sapiens GN=ITGA11 PE=1 SV=2	HUMAN	1	NA	NA	NA	NA	NA	NA	NA	NA	NA	NA	NA	NA	NA	NA	NA	NA	NA	NA	NA	NA	0.569209	NA	NA	NA	NA	NA	NA	NA	NA	NA	NA	NA	NA	NA	NA	NA	NA	NA	NA	NA	NA
206	2	2	28.57	6.319	sp|P09972|ALDOC_HUMAN	Fructose-bisphosphate aldolase C OS=Homo sapiens GN=ALDOC PE=1 SV=2	HUMAN	1	NA	NA	NA	NA	NA	NA	NA	NA	NA	NA	NA	NA	NA	NA	NA	NA	NA	NA	NA	NA	1.11057	NA	NA	NA	NA	0.881466	NA	NA	NA	NA	0.660857	NA	NA	NA	NA	NA	NA	NA	NA	NA	NA
208	2	2	14.14	2.546	sp|P14780|MMP9_HUMAN	Matrix metalloproteinase-9 OS=Homo sapiens GN=MMP9 PE=1 SV=3	HUMAN	1	NA	NA	NA	NA	NA	NA	NA	NA	NA	NA	NA	NA	NA	NA	NA	NA	NA	NA	NA	NA	0.738897	NA	NA	NA	NA	NA	NA	NA	NA	NA	0.904708	NA	NA	NA	NA	NA	NA	NA	NA	NA	NA
209	2	2	18.9	3.397	sp|P23381|SYWC_HUMAN	Tryptophan--tRNA ligase, cytoplasmic OS=Homo sapiens GN=WARS PE=1 SV=2	HUMAN	1	NA	NA	NA	NA	NA	NA	NA	NA	NA	NA	NA	NA	NA	NA	NA	NA	NA	NA	NA	NA	NA	NA	NA	NA	NA	NA	NA	NA	NA	NA	NA	NA	NA	NA	NA	NA	NA	NA	NA	NA	NA
210	2	2	15.51	2.493	sp|Q8WXG1|RSAD2_HUMAN	Radical S-adenosyl methionine domain-containing protein 2 OS=Homo sapiens GN=RSAD2 PE=1 SV=1	HUMAN	1	NA	NA	NA	NA	NA	NA	NA	NA	NA	NA	NA	NA	NA	NA	NA	NA	NA	NA	NA	NA	4.22515	NA	NA	NA	NA	NA	NA	NA	NA	NA	NA	NA	NA	NA	NA	NA	NA	NA	NA	NA	NA
211	2	2	11.53	2.359	sp|Q16853|AOC3_HUMAN	Membrane primary amine oxidase OS=Homo sapiens GN=AOC3 PE=1 SV=3	HUMAN	1	NA	NA	NA	NA	NA	NA	NA	NA	NA	NA	NA	NA	NA	NA	NA	NA	NA	NA	NA	NA	NA	NA	NA	NA	NA	NA	NA	NA	NA	NA	NA	NA	NA	NA	NA	NA	NA	NA	NA	NA	NA
212	2	2	15.75	2.863	sp|P58335|ANTR2_HUMAN	Anthrax toxin receptor 2 OS=Homo sapiens GN=ANTXR2 PE=1 SV=5	HUMAN	1	NA	NA	NA	NA	NA	NA	NA	NA	NA	NA	NA	NA	NA	NA	NA	NA	NA	NA	NA	NA	0.86154	NA	NA	NA	NA	NA	NA	NA	NA	NA	NA	NA	NA	NA	NA	NA	NA	NA	NA	NA	NA
214	2	2	10.55	2.003	sp|A1L4K1|FSD2_HUMAN	Fibronectin type III and SPRY domain-containing protein 2 OS=Homo sapiens GN=FSD2 PE=2 SV=1	HUMAN	1	NA	NA	NA	NA	NA	NA	NA	NA	NA	NA	NA	NA	NA	NA	NA	NA	NA	NA	NA	NA	NA	NA	NA	NA	NA	NA	NA	NA	NA	NA	NA	NA	NA	NA	NA	NA	NA	NA	NA	NA	NA
219	2	2	15.35	4.331	sp|P08637|FCG3A_HUMAN	Low affinity immunoglobulin gamma Fc region receptor III-A OS=Homo sapiens GN=FCGR3A PE=1 SV=2	HUMAN	1	NA	NA	NA	NA	NA	NA	NA	NA	NA	NA	NA	NA	NA	NA	NA	NA	NA	NA	NA	NA	1.26273	NA	NA	NA	NA	NA	NA	NA	NA	NA	NA	NA	NA	NA	NA	NA	NA	NA	NA	NA	NA
220	2	2	17.91	13.43	sp|P06314|KV404_HUMAN	Ig kappa chain V-IV region B17 OS=Homo sapiens PE=2 SV=1	HUMAN	2	NA	NA	NA	NA	NA	NA	NA	NA	NA	NA	NA	NA	NA	NA	NA	NA	NA	NA	NA	NA	1.48269	NA	NA	NA	NA	NA	NA	NA	NA	NA	NA	NA	NA	NA	NA	NA	NA	NA	NA	NA	NA
221	2	2	16.48	1.602	sp|Q9UN37|VPS4A_HUMAN	Vacuolar protein sorting-associated protein 4A OS=Homo sapiens GN=VPS4A PE=1 SV=1	HUMAN	1	NA	NA	NA	NA	NA	NA	NA	NA	NA	NA	NA	NA	NA	NA	NA	NA	NA	NA	NA	NA	NA	NA	NA	NA	NA	NA	NA	NA	NA	NA	NA	NA	NA	NA	NA	NA	NA	NA	NA	NA	NA
223	2	2	10.8	2.347	sp|Q02556|IRF8_HUMAN	Interferon regulatory factor 8 OS=Homo sapiens GN=IRF8 PE=1 SV=2	HUMAN	1	NA	NA	NA	NA	NA	NA	NA	NA	NA	NA	NA	NA	NA	NA	NA	NA	NA	NA	NA	NA	NA	NA	NA	NA	NA	NA	NA	NA	NA	NA	NA	NA	NA	NA	NA	NA	NA	NA	NA	NA	NA
225	2	2	27.5	15.83	sp|P01766|HV305_HUMAN	Ig heavy chain V-III region BRO OS=Homo sapiens PE=1 SV=1	HUMAN	2	NA	NA	NA	NA	NA	NA	NA	NA	NA	NA	NA	NA	NA	NA	NA	NA	NA	NA	NA	NA	0.592873	NA	NA	NA	NA	0.69939	NA	NA	NA	NA	NA	NA	NA	NA	NA	NA	NA	NA	NA	NA	NA
229	2	2	5.285	5.285	sp|Q9BXJ4|C1QT3_HUMAN	Complement C1q tumor necrosis factor-related protein 3 OS=Homo sapiens GN=C1QTNF3 PE=2 SV=1	HUMAN	1	NA	NA	NA	NA	NA	NA	NA	NA	NA	NA	NA	NA	NA	NA	NA	NA	NA	NA	NA	NA	0.935135	NA	NA	NA	NA	NA	NA	NA	NA	NA	NA	NA	NA	NA	NA	NA	NA	NA	NA	NA	NA
230	2	2	8.665	5.386	sp|Q14653|IRF3_HUMAN	Interferon regulatory factor 3 OS=Homo sapiens GN=IRF3 PE=1 SV=1	HUMAN	1	NA	NA	NA	NA	NA	NA	NA	NA	NA	NA	NA	NA	NA	NA	NA	NA	NA	NA	NA	NA	1.59904	NA	NA	NA	NA	NA	NA	NA	NA	NA	NA	NA	NA	NA	NA	NA	NA	NA	NA	NA	NA
234	2	2	6.265	3.855	sp|O43505|B3GN1_HUMAN	N-acetyllactosaminide beta-1,3-N-acetylglucosaminyltransferase OS=Homo sapiens GN=B3GNT1 PE=1 SV=1	HUMAN	1	NA	NA	NA	NA	NA	NA	NA	NA	NA	NA	NA	NA	NA	NA	NA	NA	NA	NA	NA	NA	0.949153	NA	NA	NA	NA	NA	NA	NA	NA	NA	1.46156	NA	NA	NA	NA	NA	NA	NA	NA	NA	NA
235	2	2	1.622	1.622	sp|Q8TB92|HMGC2_HUMAN	Probable 3-hydroxymethyl-3-methylglutaryl-CoA lyase 2 OS=Homo sapiens GN=HMGCLL1 PE=2 SV=3	HUMAN	1	NA	NA	NA	NA	NA	NA	NA	NA	NA	NA	NA	NA	NA	NA	NA	NA	NA	NA	NA	NA	0.854095	NA	NA	NA	NA	NA	NA	NA	NA	NA	NA	NA	NA	NA	NA	NA	NA	NA	NA	NA	NA
237	2	2	5.714	5.714	sp|O15304|SIVA_HUMAN	Apoptosis regulatory protein Siva OS=Homo sapiens GN=SIVA1 PE=1 SV=2	HUMAN	1	NA	NA	NA	NA	NA	NA	NA	NA	NA	NA	NA	NA	NA	NA	NA	NA	NA	NA	NA	NA	NA	NA	NA	NA	NA	NA	NA	NA	NA	NA	NA	NA	NA	NA	NA	NA	NA	NA	NA	NA	NA
238	1.96	2	7.812	0.2416	sp|Q92736|RYR2_HUMAN	Ryanodine receptor 2 OS=Homo sapiens GN=RYR2 PE=1 SV=3	HUMAN	1	NA	NA	NA	NA	NA	NA	NA	NA	NA	NA	NA	NA	NA	NA	NA	NA	NA	NA	NA	NA	1.57099	NA	NA	NA	NA	NA	NA	NA	NA	NA	NA	NA	NA	NA	NA	NA	NA	NA	NA	NA	NA
222	2	2	10.51	2.032	sp|Q76LX8|ATS13_HUMAN	A disintegrin and metalloproteinase with thrombospondin motifs 13 OS=Homo sapiens GN=ADAMTS13 PE=1 SV=1	HUMAN	3	NA	NA	NA	NA	NA	NA	NA	NA	NA	NA	NA	NA	NA	NA	NA	NA	NA	NA	NA	NA	NA	NA	NA	NA	NA	NA	NA	NA	NA	NA	1.17261	NA	NA	NA	NA	NA	NA	NA	NA	NA	NA
226	2	2	21.66	5.29	sp|Q9NY97|B3GN2_HUMAN	UDP-GlcNAc:betaGal beta-1,3-N-acetylglucosaminyltransferase 2 OS=Homo sapiens GN=B3GNT2 PE=1 SV=2	HUMAN	1	NA	NA	NA	NA	NA	NA	NA	NA	NA	NA	NA	NA	NA	NA	NA	NA	NA	NA	NA	NA	NA	NA	NA	NA	NA	NA	NA	NA	NA	NA	1.20653	NA	NA	NA	NA	NA	NA	NA	NA	NA	NA
228	2	2	12.89	2.911	sp|Q9GZU5|NYX_HUMAN	Nyctalopin OS=Homo sapiens GN=NYX PE=1 SV=1	HUMAN	1	NA	NA	NA	NA	NA	NA	NA	NA	NA	NA	NA	NA	NA	NA	NA	NA	NA	NA	NA	NA	NA	NA	NA	NA	NA	NA	NA	NA	NA	NA	NA	NA	NA	NA	NA	NA	NA	NA	NA	NA	NA
231	2	2	14.8	5.438	sp|P25774|CATS_HUMAN	Cathepsin S OS=Homo sapiens GN=CTSS PE=1 SV=3	HUMAN	1	NA	NA	NA	NA	NA	NA	NA	NA	NA	NA	NA	NA	NA	NA	NA	NA	NA	NA	NA	NA	NA	NA	NA	NA	NA	NA	NA	NA	NA	NA	NA	NA	NA	NA	NA	NA	NA	NA	NA	NA	NA
233	2	2	12.57	5.464	sp|Q6Q788|APOA5_HUMAN	Apolipoprotein A-V OS=Homo sapiens GN=APOA5 PE=1 SV=1	HUMAN	1	NA	NA	NA	NA	NA	NA	NA	NA	NA	NA	NA	NA	NA	NA	NA	NA	NA	NA	NA	NA	NA	NA	NA	NA	NA	NA	NA	NA	NA	NA	0.390819	NA	NA	NA	NA	NA	NA	NA	NA	NA	NA
234	2	2	6.25	2.917	sp|P10619|PPGB_HUMAN	Lysosomal protective protein OS=Homo sapiens GN=CTSA PE=1 SV=2	HUMAN	1	NA	NA	NA	NA	NA	NA	NA	NA	NA	NA	NA	NA	NA	NA	NA	NA	NA	NA	NA	NA	NA	NA	NA	NA	NA	0.681006	NA	NA	NA	NA	0.678134	NA	NA	NA	NA	NA	NA	NA	NA	NA	NA
238	2	2	6.192	2.786	sp|Q8WXH4|ASB11_HUMAN	Ankyrin repeat and SOCS box protein 11 OS=Homo sapiens GN=ASB11 PE=2 SV=1	HUMAN	1	NA	NA	NA	NA	NA	NA	NA	NA	NA	NA	NA	NA	NA	NA	NA	NA	NA	NA	NA	NA	NA	NA	NA	NA	NA	NA	NA	NA	NA	NA	NA	NA	NA	NA	NA	NA	NA	NA	NA	NA	NA
239	2	2	13.5	5.145	sp|Q86YW5|TRML1_HUMAN	Trem-like transcript 1 protein OS=Homo sapiens GN=TREML1 PE=1 SV=2	HUMAN	1	NA	NA	NA	NA	NA	NA	NA	NA	NA	NA	NA	NA	NA	NA	NA	NA	NA	NA	NA	NA	NA	NA	NA	NA	NA	0.558692	NA	NA	NA	NA	0.685568	NA	NA	NA	NA	NA	NA	NA	NA	NA	NA
240	2	2	4.403	2.83	sp|Q10588|BST1_HUMAN	ADP-ribosyl cyclase 2 OS=Homo sapiens GN=BST1 PE=1 SV=2	HUMAN	1	NA	NA	NA	NA	NA	NA	NA	NA	NA	NA	NA	NA	NA	NA	NA	NA	NA	NA	NA	NA	NA	NA	NA	NA	NA	1.18261	NA	NA	NA	NA	1.33727	NA	NA	NA	NA	NA	NA	NA	NA	NA	NA
241	2	2	17.83	13.95	sp|P18136|KV313_HUMAN	Ig kappa chain V-III region HIC OS=Homo sapiens PE=2 SV=2	HUMAN	1	NA	NA	NA	NA	NA	NA	NA	NA	NA	NA	NA	NA	NA	NA	NA	NA	NA	NA	NA	NA	NA	NA	NA	NA	NA	NA	NA	NA	NA	NA	0.946754	NA	NA	NA	NA	NA	NA	NA	NA	NA	NA
243	2	2	5.814	5.814	sp|P22692|IBP4_HUMAN	Insulin-like growth factor-binding protein 4 OS=Homo sapiens GN=IGFBP4 PE=1 SV=2	HUMAN	1	NA	NA	NA	NA	NA	NA	NA	NA	NA	NA	NA	NA	NA	NA	NA	NA	NA	NA	NA	NA	NA	NA	NA	NA	NA	NA	NA	NA	NA	NA	0.996856	NA	NA	NA	NA	NA	NA	NA	NA	NA	NA
245	2	2	3.311	3.311	sp|O75144|ICOSL_HUMAN	ICOS ligand OS=Homo sapiens GN=ICOSLG PE=1 SV=2	HUMAN	1	NA	NA	NA	NA	NA	NA	NA	NA	NA	NA	NA	NA	NA	NA	NA	NA	NA	NA	NA	NA	NA	NA	NA	NA	NA	NA	NA	NA	NA	NA	0.706359	NA	NA	NA	NA	NA	NA	NA	NA	NA	NA
210	2	2	14.86	6.571	sp|Q9UBP4|DKK3_HUMAN	Dickkopf-related protein 3 OS=Homo sapiens GN=DKK3 PE=1 SV=2	HUMAN	1	NA	NA	NA	NA	NA	NA	NA	NA	NA	NA	NA	NA	NA	NA	NA	NA	NA	NA	NA	NA	NA	NA	NA	NA	NA	0.679425	NA	NA	NA	NA	NA	NA	NA	NA	NA	NA	NA	NA	NA	NA	NA
212	2	2	12.2	2.4	sp|Q8IUK5|PLDX1_HUMAN	Plexin domain-containing protein 1 OS=Homo sapiens GN=PLXDC1 PE=1 SV=2	HUMAN	1	NA	NA	NA	NA	NA	NA	NA	NA	NA	NA	NA	NA	NA	NA	NA	NA	NA	NA	NA	NA	NA	NA	NA	NA	NA	0.905607	NA	NA	NA	NA	NA	NA	NA	NA	NA	NA	NA	NA	NA	NA	NA
213	2	2	18.68	4.121	sp|P05062|ALDOB_HUMAN	Fructose-bisphosphate aldolase B OS=Homo sapiens GN=ALDOB PE=1 SV=2	HUMAN	1	NA	NA	NA	NA	NA	NA	NA	NA	NA	NA	NA	NA	NA	NA	NA	NA	NA	NA	NA	NA	NA	NA	NA	NA	NA	0.352922	NA	NA	NA	NA	NA	NA	NA	NA	NA	NA	NA	NA	NA	NA	NA
220	2	2	31.58	15.79	sp|P01625|KV402_HUMAN	Ig kappa chain V-IV region Len OS=Homo sapiens PE=1 SV=2	HUMAN	1	NA	NA	NA	NA	NA	NA	NA	NA	NA	NA	NA	NA	NA	NA	NA	NA	NA	NA	NA	NA	NA	NA	NA	NA	NA	NA	NA	NA	NA	NA	NA	NA	NA	NA	NA	NA	NA	NA	NA	NA	NA
222	2	2	7.692	4.359	sp|Q96AP7|ESAM_HUMAN	Endothelial cell-selective adhesion molecule OS=Homo sapiens GN=ESAM PE=1 SV=1	HUMAN	1	NA	NA	NA	NA	NA	NA	NA	NA	NA	NA	NA	NA	NA	NA	NA	NA	NA	NA	NA	NA	NA	NA	NA	NA	NA	0.377749	NA	NA	NA	NA	NA	NA	NA	NA	NA	NA	NA	NA	NA	NA	NA
223	2	2	9.353	2.878	sp|P15151|PVR_HUMAN	Poliovirus receptor OS=Homo sapiens GN=PVR PE=1 SV=2	HUMAN	1	NA	NA	NA	NA	NA	NA	NA	NA	NA	NA	NA	NA	NA	NA	NA	NA	NA	NA	NA	NA	NA	NA	NA	NA	NA	1.13758	NA	NA	NA	NA	NA	NA	NA	NA	NA	NA	NA	NA	NA	NA	NA
221	1.97	1.97	30.07	1.778	sp|Q0ZGT2|NEXN_HUMAN	Nexilin OS=Homo sapiens GN=NEXN PE=1 SV=1	HUMAN	1	NA	NA	NA	NA	NA	NA	NA	NA	NA	NA	NA	NA	NA	NA	NA	NA	NA	NA	NA	NA	NA	NA	NA	NA	NA	NA	NA	NA	NA	NA	NA	NA	NA	NA	NA	NA	NA	NA	NA	NA	NA
228	1.92	1.93	28.88	5.033	sp|P10645|CMGA_HUMAN	Chromogranin-A OS=Homo sapiens GN=CHGA PE=1 SV=7	HUMAN	1	NA	NA	NA	NA	NA	NA	NA	NA	NA	NA	NA	NA	NA	NA	NA	1.11559	0.488992	3.82873	0.291372	4.27128	0.571002	NA	NA	NA	NA	NA	NA	NA	NA	NA	0.667318	NA	NA	NA	NA	NA	NA	NA	NA	NA	NA
240	1.92	1.92	12.72	0.417	sp|Q15262|PTPRK_HUMAN	Receptor-type tyrosine-protein phosphatase kappa OS=Homo sapiens GN=PTPRK PE=1 SV=2	HUMAN	1	NA	NA	NA	NA	NA	NA	NA	NA	NA	NA	NA	NA	NA	NA	NA	NA	NA	NA	NA	NA	2.42588	NA	NA	NA	NA	NA	NA	NA	NA	NA	NA	NA	NA	NA	NA	NA	NA	NA	NA	NA	NA
219	1.89	1.89	20.31	5.729	sp|P01880|IGHD_HUMAN	Ig delta chain C region OS=Homo sapiens GN=IGHD PE=1 SV=2	HUMAN	1	2.04819	NA	NA	NA	NA	0.968543	NA	NA	NA	NA	NA	NA	NA	NA	NA	NA	NA	NA	NA	NA	3.45095	0.12061	20.4478	0.168769	70.5644	1.7826	0.247094	20.1498	0.0884673	35.919	NA	NA	NA	NA	NA	0.714008	NA	NA	NA	NA	NA
220	1.89	1.89	18.45	6.438	sp|O75015|FCG3B_HUMAN	Low affinity immunoglobulin gamma Fc region receptor III-B OS=Homo sapiens GN=FCGR3B PE=1 SV=2	HUMAN	2	1.23535	NA	NA	NA	NA	1.38833	NA	NA	NA	NA	NA	NA	NA	NA	NA	1.44135	NA	NA	NA	NA	1.40442	NA	NA	NA	NA	0.691844	NA	NA	NA	NA	0.995553	NA	NA	NA	NA	1.59945	NA	NA	NA	NA	NA
221	1.84	1.84	20.25	17.09	sp|P10124|SRGN_HUMAN	Serglycin OS=Homo sapiens GN=SRGN PE=1 SV=3	HUMAN	2	1.05896	NA	NA	NA	NA	1.13424	NA	NA	NA	NA	0.960025	0.812766	5.53654	0.173398	5.31521	NA	NA	NA	NA	NA	0.908654	0.824108	73.1522	0.0124214	66.4701	NA	NA	NA	NA	NA	NA	NA	NA	NA	NA	1.694	NA	NA	NA	NA	1.35847
223	1.82	1.82	12.63	12.63	sp|Q9BSF0|CB088_HUMAN	UPF0733 protein C2orf88 OS=Homo sapiens GN=C2orf88 PE=2 SV=2	HUMAN	1	NA	NA	NA	NA	NA	NA	NA	NA	NA	NA	0.967444	NA	NA	NA	NA	NA	NA	NA	NA	NA	NA	NA	NA	NA	NA	NA	NA	NA	NA	NA	NA	NA	NA	NA	NA	NA	NA	NA	NA	NA	3.0024
222	1.72	1.8	11.92	3.642	sp|P19022|CADH2_HUMAN	Cadherin-2 OS=Homo sapiens GN=CDH2 PE=1 SV=4	HUMAN	1	1.06252	NA	NA	NA	NA	1.13512	NA	NA	NA	NA	NA	NA	NA	NA	NA	NA	NA	NA	NA	NA	NA	NA	NA	NA	NA	0.808289	NA	NA	NA	NA	NA	NA	NA	NA	NA	1.09587	NA	NA	NA	NA	NA
229	1.8	1.8	4.563	1.786	sp|Q9UMS4|PRP19_HUMAN	Pre-mRNA-processing factor 19 OS=Homo sapiens GN=PRPF19 PE=1 SV=1	HUMAN	1	NA	NA	NA	NA	NA	NA	NA	NA	NA	NA	NA	NA	NA	NA	NA	NA	NA	NA	NA	NA	NA	NA	NA	NA	NA	NA	NA	NA	NA	NA	NA	NA	NA	NA	NA	NA	NA	NA	NA	NA	NA
229	1.8	1.8	6.655	1.259	RRRRRsp|O75487|GPC4_HUMAN	REVERSED Glypican-4 OS=Homo sapiens GN=GPC4 PE=1 SV=4	HUMAN	1	NA	NA	NA	NA	NA	NA	NA	NA	NA	NA	NA	NA	NA	NA	NA	NA	NA	NA	NA	NA	NA	NA	NA	NA	NA	1.32354	NA	NA	NA	NA	NA	NA	NA	NA	NA	NA	NA	NA	NA	NA	NA
230	1.77	1.77	16.6	6.383	sp|Q9Y691|KCMB2_HUMAN	Calcium-activated potassium channel subunit beta-2 OS=Homo sapiens GN=KCNMB2 PE=1 SV=1	HUMAN	1	NA	NA	NA	NA	NA	NA	NA	NA	NA	NA	NA	NA	NA	NA	NA	NA	NA	NA	NA	NA	NA	NA	NA	NA	NA	NA	NA	NA	NA	NA	NA	NA	NA	NA	NA	NA	NA	NA	NA	NA	NA
231	1.77	1.77	11.21	5.758	sp|Q9UBQ6|EXTL2_HUMAN	Exostosin-like 2 OS=Homo sapiens GN=EXTL2 PE=1 SV=1	HUMAN	1	NA	NA	NA	NA	NA	NA	NA	NA	NA	NA	NA	NA	NA	NA	NA	NA	NA	NA	NA	NA	NA	NA	NA	NA	NA	NA	NA	NA	NA	NA	NA	NA	NA	NA	NA	NA	NA	NA	NA	NA	NA
246	1.77	1.77	1.85	0.2023	sp|P78509|RELN_HUMAN	Reelin OS=Homo sapiens GN=RELN PE=1 SV=3	HUMAN	1	NA	NA	NA	NA	NA	NA	NA	NA	NA	NA	NA	NA	NA	NA	NA	NA	NA	NA	NA	NA	NA	NA	NA	NA	NA	NA	NA	NA	NA	NA	NA	NA	NA	NA	NA	NA	NA	NA	NA	NA	NA
230	1.77	1.77	10.43	3.913	sp|Q9HBW9|ELTD1_HUMAN	EGF, latrophilin and seven transmembrane domain-containing protein 1 OS=Homo sapiens GN=ELTD1 PE=1 SV=3	HUMAN	1	NA	NA	NA	NA	NA	NA	NA	NA	NA	NA	NA	NA	NA	NA	NA	NA	NA	NA	NA	NA	NA	NA	NA	NA	NA	NA	NA	NA	NA	NA	NA	NA	NA	NA	NA	NA	NA	NA	NA	NA	NA
242	1.75	1.75	14.48	1.81	sp|Q9ULI3|HEG1_HUMAN	Protein HEG homolog 1 OS=Homo sapiens GN=HEG1 PE=1 SV=3	HUMAN	1	NA	NA	NA	NA	NA	NA	NA	NA	NA	NA	NA	NA	NA	NA	NA	NA	NA	NA	NA	NA	NA	NA	NA	NA	NA	0.807339	NA	NA	NA	NA	1.43183	NA	NA	NA	NA	NA	NA	NA	NA	NA	NA
247	1.72	1.73	18.44	2	sp|Q86X95|CIR1_HUMAN	Corepressor interacting with RBPJ 1 OS=Homo sapiens GN=CIR1 PE=1 SV=1	HUMAN	1	NA	NA	NA	NA	NA	NA	NA	NA	NA	NA	NA	NA	NA	NA	NA	NA	NA	NA	NA	NA	NA	NA	NA	NA	NA	NA	NA	NA	NA	NA	NA	NA	NA	NA	NA	NA	NA	NA	NA	NA	NA
223	1.72	1.72	11.22	3.226	sp|P55290|CAD13_HUMAN	Cadherin-13 OS=Homo sapiens GN=CDH13 PE=1 SV=1	HUMAN	2	1.04577	NA	NA	NA	NA	0.964146	NA	NA	NA	NA	1.23697	NA	NA	NA	NA	1.17712	NA	NA	NA	NA	NA	NA	NA	NA	NA	NA	NA	NA	NA	NA	NA	NA	NA	NA	NA	0.747069	NA	NA	NA	NA	0.902323
243	1.68	1.68	32.7	16.98	sp|P01591|IGJ_HUMAN	Immunoglobulin J chain OS=Homo sapiens GN=IGJ PE=1 SV=4	HUMAN	2	NA	NA	NA	NA	NA	NA	NA	NA	NA	NA	NA	NA	NA	NA	NA	NA	NA	NA	NA	NA	0.928464	NA	NA	NA	NA	NA	NA	NA	NA	NA	NA	NA	NA	NA	NA	NA	NA	NA	NA	NA	NA
226	1.66	1.66	9.615	1.311	sp|Q16706|MA2A1_HUMAN	Alpha-mannosidase 2 OS=Homo sapiens GN=MAN2A1 PE=1 SV=2	HUMAN	1	NA	NA	NA	NA	NA	NA	NA	NA	NA	NA	0.891954	NA	NA	NA	NA	0.98415	NA	NA	NA	NA	NA	NA	NA	NA	NA	NA	NA	NA	NA	NA	1.19824	NA	NA	NA	NA	NA	NA	NA	NA	NA	1.00206
224	1.61	1.61	11.8	2.634	sp|Q9H8L6|MMRN2_HUMAN	Multimerin-2 OS=Homo sapiens GN=MMRN2 PE=1 SV=2	HUMAN	2	0.866608	NA	NA	NA	NA	1.00063	NA	NA	NA	NA	NA	NA	NA	NA	NA	NA	NA	NA	NA	NA	NA	NA	NA	NA	NA	NA	NA	NA	NA	NA	NA	NA	NA	NA	NA	0.72288	NA	NA	NA	NA	NA
227	1.6	1.61	3.36	0.3794	RRRRRsp|Q5VYK3|ECM29_HUMAN	REVERSED Proteasome-associated protein ECM29 homolog OS=Homo sapiens GN=ECM29 PE=1 SV=2	HUMAN	1	NA	NA	NA	NA	NA	NA	NA	NA	NA	NA	NA	NA	NA	NA	NA	NA	NA	NA	NA	NA	NA	NA	NA	NA	NA	NA	NA	NA	NA	NA	NA	NA	NA	NA	NA	NA	NA	NA	NA	NA	NA
229	1.59	1.59	20.55	3.082	sp|Q8IXL6|DMP4_HUMAN	Dentin matrix protein 4 OS=Homo sapiens GN=FAM20C PE=1 SV=2	HUMAN	1	NA	NA	NA	NA	NA	NA	NA	NA	NA	NA	0.873324	NA	NA	NA	NA	0.878552	NA	NA	NA	NA	1.42053	NA	NA	NA	NA	NA	NA	NA	NA	NA	NA	NA	NA	NA	NA	NA	NA	NA	NA	NA	0.923231
230	1.59	1.59	3.571	3.571	sp|Q6E0U4|DMKN_HUMAN	Dermokine OS=Homo sapiens GN=DMKN PE=1 SV=3	HUMAN	1	NA	NA	NA	NA	NA	NA	NA	NA	NA	NA	0.656294	NA	NA	NA	NA	NA	NA	NA	NA	NA	NA	NA	NA	NA	NA	NA	NA	NA	NA	NA	NA	NA	NA	NA	NA	NA	NA	NA	NA	NA	0.674115
249	1.58	1.59	9.784	0.7914	sp|P08581|MET_HUMAN	Hepatocyte growth factor receptor OS=Homo sapiens GN=MET PE=1 SV=4	HUMAN	1	NA	NA	NA	NA	NA	NA	NA	NA	NA	NA	NA	NA	NA	NA	NA	NA	NA	NA	NA	NA	NA	NA	NA	NA	NA	NA	NA	NA	NA	NA	1.87094	NA	NA	NA	NA	NA	NA	NA	NA	NA	NA
244	1.54	1.54	13.81	3.147	sp|Q14956|GPNMB_HUMAN	Transmembrane glycoprotein NMB OS=Homo sapiens GN=GPNMB PE=1 SV=2	HUMAN	1	NA	NA	NA	NA	NA	NA	NA	NA	NA	NA	NA	NA	NA	NA	NA	NA	NA	NA	NA	NA	NA	NA	NA	NA	NA	NA	NA	NA	NA	NA	NA	NA	NA	NA	NA	NA	NA	NA	NA	NA	NA
231	1.52	1.52	15.68	7.568	sp|P14209|CD99_HUMAN	CD99 antigen OS=Homo sapiens GN=CD99 PE=1 SV=1	HUMAN	1	NA	NA	NA	NA	NA	NA	NA	NA	NA	NA	0.761741	NA	NA	NA	NA	0.806402	NA	NA	NA	NA	1.00008	NA	NA	NA	NA	NA	NA	NA	NA	NA	NA	NA	NA	NA	NA	NA	NA	NA	NA	NA	0.894739
232	1.48	1.48	18.46	6.154	sp|P00918|CAH2_HUMAN	Carbonic anhydrase 2 OS=Homo sapiens GN=CA2 PE=1 SV=2	HUMAN	1	NA	NA	NA	NA	NA	NA	NA	NA	NA	NA	0.767598	NA	NA	NA	NA	NA	NA	NA	NA	NA	NA	NA	NA	NA	NA	NA	NA	NA	NA	NA	1.36802	NA	NA	NA	NA	NA	NA	NA	NA	NA	0.799323
245	1.46	1.46	13.25	3.377	sp|Q01459|DIAC_HUMAN	Di-N-acetylchitobiase OS=Homo sapiens GN=CTBS PE=1 SV=1	HUMAN	1	NA	NA	NA	NA	NA	NA	NA	NA	NA	NA	NA	NA	NA	NA	NA	NA	NA	NA	NA	NA	1.23746	0.284426	3.65811	0.338278	4.52676	0.645154	NA	NA	NA	NA	NA	NA	NA	NA	NA	NA	NA	NA	NA	NA	NA
226	1.43	1.43	8.889	8.889	sp|P01344|IGF2_HUMAN	Insulin-like growth factor II OS=Homo sapiens GN=IGF2 PE=1 SV=1	HUMAN	1	0.760502	NA	NA	NA	NA	0.971089	NA	NA	NA	NA	NA	NA	NA	NA	NA	0.851152	NA	NA	NA	NA	0.94181	NA	NA	NA	NA	NA	NA	NA	NA	NA	0.972946	NA	NA	NA	NA	0.541883	NA	NA	NA	NA	NA
233	1.43	1.43	8.427	3.09	sp|Q12907|LMAN2_HUMAN	Vesicular integral-membrane protein VIP36 OS=Homo sapiens GN=LMAN2 PE=1 SV=1	HUMAN	1	NA	NA	NA	NA	NA	NA	NA	NA	NA	NA	0.565162	NA	NA	NA	NA	NA	NA	NA	NA	NA	NA	NA	NA	NA	NA	NA	NA	NA	NA	NA	NA	NA	NA	NA	NA	NA	NA	NA	NA	NA	0.853793
227	1.34	1.34	21.99	4.399	sp|Q9BUN1|CA056_HUMAN	Uncharacterized protein C1orf56 OS=Homo sapiens GN=C1orf56 PE=1 SV=1	HUMAN	1	1.38996	NA	NA	NA	NA	1.22637	NA	NA	NA	NA	NA	NA	NA	NA	NA	1.46563	NA	NA	NA	NA	NA	NA	NA	NA	NA	NA	NA	NA	NA	NA	0.855895	NA	NA	NA	NA	1.76291	NA	NA	NA	NA	NA
237	1.33	1.33	7.565	1.3	RRRRRsp|Q9UQ84|EXO1_HUMAN	REVERSED Exonuclease 1 OS=Homo sapiens GN=EXO1 PE=1 SV=2	HUMAN	1	NA	NA	NA	NA	NA	NA	NA	NA	NA	NA	NA	NA	NA	NA	NA	NA	NA	NA	NA	NA	NA	NA	NA	NA	NA	NA	NA	NA	NA	NA	NA	NA	NA	NA	NA	NA	NA	NA	NA	NA	NA
236	1.31	1.33	31.45	6.78	sp|P14618|KPYM_HUMAN	Pyruvate kinase isozymes M1/M2 OS=Homo sapiens GN=PKM2 PE=1 SV=4	HUMAN	2	NA	NA	NA	NA	NA	NA	NA	NA	NA	NA	NA	NA	NA	NA	NA	NA	NA	NA	NA	NA	NA	NA	NA	NA	NA	0.601834	NA	NA	NA	NA	NA	NA	NA	NA	NA	NA	NA	NA	NA	NA	NA
238	1.31	1.31	14.42	4.554	sp|P04040|CATA_HUMAN	Catalase OS=Homo sapiens GN=CAT PE=1 SV=3	HUMAN	2	NA	NA	NA	NA	NA	NA	NA	NA	NA	NA	NA	NA	NA	NA	NA	1.12576	0.494081	1.84875	0.608927	2.08125	NA	NA	NA	NA	NA	1.11412	0.494197	3.85084	0.289319	4.2903	0.995605	0.974648	4.07391	0.244386	4.05601	NA	NA	NA	NA	NA	NA
[truncated: 49 more columns]

## Sheet: Total proteins_group A
Supplemental Data_2:
Title: "Plasma biomarker proteins for detection of human growth hormone administration in athletes" by Sock-Hwee Tan, Albert Lee, Dana Pascovici, Natasha Care, Vita Birzniece, Ken Ho, Mark P. Molloy, and Alamgir Khan
Group A = differentially expressed between rhGH-treated vs placebo-treated
iTRAQ MS/MS data were search parameters:
iTRAQ 4-plex (peptide labelled); cys alkylation: MMTS; digestion: trypsin; instrument type: TripleTOF 5600; special factors: none; ID focus: allow biological modifications. Bias correction was selected.
The detected protein threshold (unused ProtScore) was set as larger than 1.3 (better than 95% confidence).
Following proteins were identified in Group A (differentially expressed between rhGH-treated vs placebo-treated):
Accession	Name	TTP0 / NTTP0 Ratio Run 1	TTP0 / NTTP0 P-value Run 1	TTP0 / NTTP0 DE Criterion	TTP1 / NTTP1 Ratio Run 1	TTP1 / NTTP1 P-value Run 1	TTP1 / NTTP1 DE Criterion	TTP2 / NTTP2 Ratio Run2	TTP2 / NTTP2 P-value Run 2	TTP2 / NTTP2 DE Criterion	TTP3 / NTTP3 Ratio Run3	TTP3 / NTTP3 P-value Run 3	TTP3 / NTTP3 DE Criterion	TTP4 / NTTP4 Ratio Run 4	TTP4 / NTTP4 P-value Run 4	TTP4 / NTTP4 DE Criterion	TTP6 / NTTP6 Ratio Run 5	TTP6 / NTTP6 P-value Run 5	TTP6 / NTTP6 DE Criterion	TTP5 / NTTP5 Ratio Run 6	TTP5 / NTTP5 P-value Run 6	TTP5 / NTTP5 DE Criterion
sp|P05090|APOD_HUMAN	Apolipoprotein D OS=Homo sapiens GN=APOD PE=1 SV=1	0.656191	0.00610641	-1	0.398609	0.00491108	-1	0.602171	0.000818569	-1	0.797046	0.28436	0	1.27119	0.142179	0	1.45764	0.0420999	1	1.06736	0.766104	0
sp|P01042|KNG1_HUMAN	Kininogen-1 OS=Homo sapiens GN=KNG1 PE=1 SV=2	0.766035	0.017795	-1	0.643023	0.000378006	-1	0.683426	2.16475e-07	-1	0.740505	0.000211368	-1	0.802173	0.0434061	-1	0.901188	0.389726	0	0.687824	0.00331784	-1
sp|P00748|FA12_HUMAN	Coagulation factor XII OS=Homo sapiens GN=F12 PE=1 SV=3	0.795082	0.00328535	-1	0.680085	4.5321e-05	-1	0.742026	0.000662171	-1	0.714295	0.00421756	-1	0.979189	0.742045	0	NA	NA	NA	0.620202	0.000578109	-1
sp|P03952|KLKB1_HUMAN	Plasma kallikrein OS=Homo sapiens GN=KLKB1 PE=1 SV=1	0.755092	7.39151e-08	-1	0.723953	5.10767e-07	-1	0.692585	6.16687e-06	-1	0.639897	0.000200727	-1	NA	NA	NA	0.802752	0.000289378	-1	0.639972	1.76985e-05	-1
sp|P02763|A1AG1_HUMAN	Alpha-1-acid glycoprotein 1 OS=Homo sapiens GN=ORM1 PE=1 SV=1	0.826448	0.0425472	-1	0.765175	0.0144578	-1	0.588206	0.00202038	-1	0.725455	0.0216511	-1	0.717255	0.00807866	-1	0.657126	0.00398244	-1	0.865183	0.253085	0
sp|Q96KN2|CNDP1_HUMAN	Beta-Ala-His dipeptidase OS=Homo sapiens GN=CNDP1 PE=1 SV=4	0.817184	0.000471793	-1	0.80071	0.0263878	-1	0.68775	0.000201224	-1	0.758389	0.00791766	-1	0.734413	0.0129195	-1	0.657624	6.96847e-07	-1	0.747012	0.00354273	-1
sp|P00747|PLMN_HUMAN	Plasminogen OS=Homo sapiens GN=PLG PE=1 SV=2	0.772063	3.72968e-05	-1	0.81614	0.00541221	-1	0.871324	0.159774	0	0.699901	0.000714767	-1	1.24343	0.0399898	1	0.943868	0.275838	0	0.750355	0.00110373	-1
sp|P19652|A1AG2_HUMAN	Alpha-1-acid glycoprotein 2 OS=Homo sapiens GN=ORM2 PE=1 SV=2	0.809232	0.274163	0	0.570308	0.0262534	-1	0.782576	0.0644184	0	0.92201	0.570514	0	1.10084	0.743612	0	0.908296	0.503266	0	0.89787	0.571108	0
sp|P02753|RET4_HUMAN	Retinol-binding protein 4 OS=Homo sapiens GN=RBP4 PE=1 SV=3	0.835451	0.0304666	0	0.643176	0.0352579	-1	1.00055	0.994606	0	0.489012	0.00774732	-1	0.912696	0.445344	0	0.894668	0.301542	0	0.496312	0.0127698	-1
sp|P04217|A1BG_HUMAN	Alpha-1B-glycoprotein OS=Homo sapiens GN=A1BG PE=1 SV=4	0.849853	0.00335111	0	0.648647	0.00440053	-1	0.785081	4.29755e-05	-1	0.70087	0.0255306	-1	NA	NA	NA	0.819937	0.00181065	-1	0.699162	0.035155	-1
sp|P06727|APOA4_HUMAN	Apolipoprotein A-IV OS=Homo sapiens GN=APOA4 PE=1 SV=3	0.909584	0.102174	0	0.660529	1.26169e-05	-1	1.42859	2.01637e-05	1	1.04238	0.707808	0	NA	NA	NA	1.16027	0.171707	0	1.15279	0.0546802	0
sp|P22352|GPX3_HUMAN	Glutathione peroxidase 3 OS=Homo sapiens GN=GPX3 PE=1 SV=2	0.903567	0.133945	0	0.727889	0.0083326	-1	NA	NA	NA	0.876109	0.0720224	0	1.08317	0.283565	0	1.03383	0.70046	0	0.777449	0.0318595	-1
sp|P01031|CO5_HUMAN	Complement C5 OS=Homo sapiens GN=C5 PE=1 SV=4	0.837686	3.09241e-05	0	0.741568	9.67564e-10	-1	0.719486	2.10962e-15	-1	0.751102	7.31681e-07	-1	NA	NA	NA	NA	NA	NA	0.71669	2.09075e-05	-1
sp|Q14624|ITIH4_HUMAN	Inter-alpha-trypsin inhibitor heavy chain H4 OS=Homo sapiens GN=ITIH4 PE=1 SV=4	0.905818	0.0557094	0	0.77596	0.00817452	-1	NA	NA	NA	0.752808	0.0017258	-1	1.00885	0.909346	0	0.998618	0.984385	0	0.87381	0.105131	0
sp|P19823|ITIH2_HUMAN	Inter-alpha-trypsin inhibitor heavy chain H2 OS=Homo sapiens GN=ITIH2 PE=1 SV=2	1.07256	0.246024	0	0.776947	0.00677259	-1	0.929131	0.182646	0	0.796247	0.1897	0	0.99984	0.998978	0	0.821111	0.00138632	-1	0.753896	0.0336749	-1
sp|P04196|HRG_HUMAN	Histidine-rich glycoprotein OS=Homo sapiens GN=HRG PE=1 SV=1	1.04932	0.513176	0	0.801118	0.0257003	-1	1.08386	0.180568	0	1.07903	0.446032	0	1.13506	0.274762	0	1.20992	0.140472	0	1.10556	0.370946	0
sp|P00740|FA9_HUMAN	Coagulation factor IX OS=Homo sapiens GN=F9 PE=1 SV=2	1.02475	0.688484	0	0.820504	0.0173508	-1	0.918937	0.241846	0	0.846467	0.0773576	0	1.20804	0.158719	0	0.956609	0.596737	0	0.757859	0.0102544	-1
sp|P19827|ITIH1_HUMAN	Inter-alpha-trypsin inhibitor heavy chain H1 OS=Homo sapiens GN=ITIH1 PE=1 SV=3	1.01365	0.767419	0	0.823734	0.0355296	-1	NA	NA	NA	0.8196	0.2081	0	0.940116	0.486868	0	0.978882	0.796223	0	0.80937	0.11825	0
sp|P00734|THRB_HUMAN	Prothrombin OS=Homo sapiens GN=F2 PE=1 SV=2	0.991024	0.848488	0	0.826338	0.0370053	-1	NA	NA	NA	0.777238	0.017744	-1	0.933054	0.410201	0	1.01433	0.845059	0	0.872532	0.0858595	0
sp|P08603|CFAH_HUMAN	Complement factor H OS=Homo sapiens GN=CFH PE=1 SV=4	0.816082	5.66763e-06	-1	0.905891	0.122375	0	0.960481	0.214715	0	NA	NA	NA	1.21321	0.0243391	1	NA	NA	NA	0.92453	0.308759	0
sp|P01860|IGHG3_HUMAN	Ig gamma-3 chain C region OS=Homo sapiens GN=IGHG3 PE=1 SV=2	0.310695	0.000831309	-1	0.90891	0.25649	0	0.52224	0.0028904	-1	0.39992	0.00380661	-1	0.595768	0.0374233	-1	0.344344	0.000829781	-1	0.72613	0.381302	0
sp|Q9UGM5|FETUB_HUMAN	Fetuin-B OS=Homo sapiens GN=FETUB PE=1 SV=2	0.775973	0.0310367	-1	0.971079	0.796077	0	0.881562	0.216922	0	0.728713	0.0165182	-1	1.04705	0.761408	0	0.866815	0.210765	0	0.906134	0.575304	0
sp|P0CG06|LAC3_HUMAN	Ig lambda-3 chain C regions OS=Homo sapiens GN=IGLC3 PE=1 SV=1	0.53615	0.0399769	-1	1.06392	0.646184	0	0.652703	0.0120718	-1	0.415742	0.0674812	0	0.853947	0.19966	0	0.688861	0.0571278	0	0.849763	0.350836	0
sp|Q15848|ADIPO_HUMAN	Adiponectin OS=Homo sapiens GN=ADIPOQ PE=1 SV=1	0.599153	0.127887	0	0.623825	0.250547	0	0.614431	0.129606	0	0.470855	0.0314603	-1	0.548675	0.263063	0	0.686091	0.199253	0	0.529076	0.0411966	-1
sp|P02775|CXCL7_HUMAN	Platelet basic protein OS=Homo sapiens GN=PPBP PE=1 SV=3	1.07839	0.420346	0	0.76413	0.155256	0	2.79595	0.00454223	1	2.31843	0.0242577	1	1.46374	0.28278	0	1.42241	0.255221	0	1.17564	0.335193	0
sp|P02776|PLF4_HUMAN	Platelet factor 4 OS=Homo sapiens GN=PF4 PE=1 SV=2	1.14679	NA	0	0.783147	NA	0	2.52763	0.0227837	1	1.7722	0.0360725	1	1.45262	NA	0	2.20212	0.0864573	0	1.63765	0.297615	0
sp|P08185|CBG_HUMAN	Corticosteroid-binding globulin OS=Homo sapiens GN=SERPINA6 PE=1 SV=1	0.977298	0.747701	0	0.784988	0.0602008	0	0.79209	0.0165585	-1	0.875426	0.371121	0	1.07943	0.439175	0	1.18336	0.268241	0	0.926973	0.729	0
sp|P08697|A2AP_HUMAN	Alpha-2-antiplasmin OS=Homo sapiens GN=SERPINF2 PE=1 SV=3	1.06488	0.527397	0	0.832663	0.262823	0	1.12073	0.0571144	0	0.770235	0.0371653	-1	1.65368	0.010779	1	1.24872	0.0641774	0	0.877082	0.364917	0
sp|P05452|TETN_HUMAN	Tetranectin OS=Homo sapiens GN=CLEC3B PE=1 SV=3	1.17062	0.193309	0	0.834539	0.26131	0	1.21558	0.36157	0	0.93123	0.772372	0	1.50301	0.0170985	1	1.49379	0.0862977	0	0.92941	0.824275	0
sp|P36955|PEDF_HUMAN	Pigment epithelium-derived factor OS=Homo sapiens GN=SERPINF1 PE=1 SV=4	0.957893	0.650971	0	0.844571	0.175458	0	0.968948	0.663638	0	0.690418	0.0291393	-1	0.990593	0.925739	0	1.02731	0.796951	0	0.792612	0.161842	0
sp|P43251|BTD_HUMAN	Biotinidase OS=Homo sapiens GN=BTD PE=1 SV=2	0.874303	0.034255	0	0.845533	0.0732769	0	NA	NA	NA	0.750058	0.0292221	-1	0.966716	0.61321	0	0.88948	0.117691	0	0.790606	0.169621	0
sp|Q04756|HGFA_HUMAN	Hepatocyte growth factor activator OS=Homo sapiens GN=HGFAC PE=1 SV=1	0.911731	0.162286	0	0.860672	0.133902	0	0.780792	0.0370401	-1	0.856052	0.109399	0	0.974485	0.769787	0	0.888478	0.0736049	0	0.965327	0.667215	0
sp|P01011|AACT_HUMAN	Alpha-1-antichymotrypsin OS=Homo sapiens GN=SERPINA3 PE=1 SV=2	1.0231	0.716183	0	0.873495	0.129305	0	0.710368	1.26385e-06	-1	0.934122	0.517641	0	1.05332	0.533113	0	0.938362	0.335521	0	0.884938	0.429585	0
sp|P02790|HEMO_HUMAN	Hemopexin OS=Homo sapiens GN=HPX PE=1 SV=2	0.9807	0.813513	0	0.873774	0.295698	0	NA	NA	NA	0.936365	0.709671	0	0.924744	0.325671	0	0.820814	0.000342158	-1	1.00056	0.99619	0
sp|P07225|PROS_HUMAN	Vitamin K-dependent protein S OS=Homo sapiens GN=PROS1 PE=1 SV=1	0.926965	0.121981	0	0.874957	0.191848	0	NA	NA	NA	0.791448	0.0213335	-1	1.23557	0.0328486	1	1.06778	0.358339	0	0.864677	0.124226	0
sp|O95445|APOM_HUMAN	Apolipoprotein M OS=Homo sapiens GN=APOM PE=1 SV=2	0.860821	0.234626	0	0.898129	0.171284	0	1.3637	0.137487	0	0.699978	0.0466222	-1	1.08047	0.289818	0	0.916524	0.407269	0	0.934893	0.679504	0
sp|P08571|CD14_HUMAN	Monocyte differentiation antigen CD14 OS=Homo sapiens GN=CD14 PE=1 SV=2	0.941599	0.474694	0	0.901124	0.413858	0	0.897741	0.157808	0	0.746336	0.201102	0	0.777867	0.136175	0	0.690911	0.00224217	-1	0.822883	0.181967	0
sp|P07360|CO8G_HUMAN	Complement component C8 gamma chain OS=Homo sapiens GN=C8G PE=1 SV=3	0.979975	0.835105	0	0.904644	0.450971	0	0.826694	0.00823173	-1	0.809813	0.0820849	0	0.874382	0.0764445	0	0.987392	0.902792	0	0.939404	0.606935	0
sp|P02743|SAMP_HUMAN	Serum amyloid P-component OS=Homo sapiens GN=APCS PE=1 SV=2	0.950961	0.488452	0	0.909923	0.451854	0	0.806603	0.0215352	-1	0.672979	0.0224808	-1	0.798597	0.208094	0	1.54218	0.0412633	1	0.609964	0.091804	0
sp|Q15582|BGH3_HUMAN	Transforming growth factor-beta-induced protein ig-h3 OS=Homo sapiens GN=TGFBI PE=1 SV=1	0.951495	0.455864	0	0.936541	0.597076	0	0.913702	0.285459	0	0.76561	0.0217059	-1	0.760186	0.0925668	0	0.935712	0.450705	0	0.852023	0.0807275	0
sp|P00450|CERU_HUMAN	Ceruloplasmin OS=Homo sapiens GN=CP PE=1 SV=1	0.842107	0.00754998	0	0.943138	0.353567	0	0.793852	8.66145e-06	-1	0.835424	0.0805054	0	NA	NA	NA	0.75957	0.000306339	-1	0.995605	0.951875	0
sp|P00736|C1R_HUMAN	Complement C1r subcomponent OS=Homo sapiens GN=C1R PE=1 SV=2	1.1132	0.0176214	0	0.954299	0.528373	0	1.10636	0.160346	0	1.1705	0.155752	0	1.44123	0.00276862	1	1.27889	0.0176796	1	0.90759	0.578856	0
sp|P05546|HEP2_HUMAN	Heparin cofactor 2 OS=Homo sapiens GN=SERPIND1 PE=1 SV=3	0.889185	0.0212207	0	0.958798	0.520491	0	NA	NA	NA	0.632629	0.00286444	-1	NA	NA	NA	0.99979	0.997244	0	0.784184	0.121725	0
sp|P05543|THBG_HUMAN	Thyroxine-binding globulin OS=Homo sapiens GN=SERPINA7 PE=1 SV=2	0.955208	0.414091	0	0.961231	0.673984	0	0.935325	0.186096	0	0.85524	0.172029	0	0.771521	0.153249	0	0.964506	0.463784	0	0.762183	0.0253372	-1
sp|P10643|CO7_HUMAN	Complement component C7 OS=Homo sapiens GN=C7 PE=1 SV=2	0.843606	0.00783914	0	0.975981	0.773732	0	0.982045	0.792276	0	0.82231	0.0163467	-1	1.18507	0.16327	0	0.906954	0.233577	0	0.889949	0.131466	0
sp|P02652|APOA2_HUMAN	Apolipoprotein A-II OS=Homo sapiens GN=APOA2 PE=1 SV=1	0.96449	0.842432	0	0.979018	0.920408	0	1.08349	0.694448	0	1.10551	0.720037	0	0.741219	0.0259167	-1	0.856008	0.314044	0	1.00586	0.964263	0
sp|P10909|CLUS_HUMAN	Clusterin OS=Homo sapiens GN=CLU PE=1 SV=1	1.15125	0.0893721	0	0.986253	0.886043	0	1.31538	0.0162603	1	0.889885	0.552631	0	1.0862	0.457911	0	1.12799	0.308533	0	0.940229	0.690828	0
sp|P00751|CFAB_HUMAN	Complement factor B OS=Homo sapiens GN=CFB PE=1 SV=2	0.8595	0.00240281	0	0.986777	0.855356	0	0.807125	2.33087e-06	-1	0.906292	0.691225	0	1.06494	0.55182	0	0.963723	0.540779	0	0.904178	0.274832	0
sp|P05160|F13B_HUMAN	Coagulation factor XIII B chain OS=Homo sapiens GN=F13B PE=1 SV=3	0.845081	0.00613022	0	0.992844	0.887002	0	1.0045	0.93128	0	0.92793	0.576526	0	0.916422	0.303803	0	0.823024	0.00171981	-1	0.867027	0.17561	0
sp|P01871|IGHM_HUMAN	Ig mu chain C region OS=Homo sapiens GN=IGHM PE=1 SV=3	0.94619	0.502207	0	0.996441	0.975504	0	0.597995	0.000387008	-1	0.46066	0.000141472	-1	1.05671	0.648827	0	1.02014	0.769337	0	0.723739	0.0583669	0
sp|P18065|IBP2_HUMAN	Insulin-like growth factor-binding protein 2 OS=Homo sapiens GN=IGFBP2 PE=1 SV=2	0.826425	NA	0	1.01411	NA	0	0.867191	0.388775	0	2.01666	0.0139927	1	NA	NA	NA	0.934924	0.739857	0	1.19948	NA	0
sp|P12259|FA5_HUMAN	Coagulation factor V OS=Homo sapiens GN=F5 PE=1 SV=4	0.901523	0.117193	0	1.02256	0.766255	0	0.941247	0.178328	0	0.940167	0.512269	0	0.772225	0.00083159	-1	0.791164	0.0228897	-1	1.09065	0.0667887	0
sp|P01019|ANGT_HUMAN	Angiotensinogen OS=Homo sapiens GN=AGT PE=1 SV=1	1.10665	0.319363	0	1.05942	0.706061	0	1.167	0.166515	0	0.771262	0.00524557	-1	1.03336	0.80966	0	0.992791	0.91617	0	0.643483	0.022489	-1
sp|P07996|TSP1_HUMAN	Thrombospondin-1 OS=Homo sapiens GN=THBS1 PE=1 SV=2	1.12356	0.0403314	0	1.06638	0.419217	0	1.06968	0.0872127	0	0.932944	0.169796	0	1.56367	0.000139035	1	1.0119	0.84494	0	1.09186	0.442805	0
sp|P02749|APOH_HUMAN	Beta-2-glycoprotein 1 OS=Homo sapiens GN=APOH PE=1 SV=3	0.964189	0.742871	0	1.07471	0.540804	0	1.42027	0.00667588	1	1.061	0.549493	0	1.23265	0.215075	0	1.11216	0.301102	0	1.10978	0.245385	0
sp|Q14520|HABP2_HUMAN	Hyaluronan-binding protein 2 OS=Homo sapiens GN=HABP2 PE=1 SV=1	0.983104	0.750012	0	1.09292	0.389487	0	0.875572	0.110806	0	0.968342	0.742422	0	0.915287	0.33403	0	0.819061	0.00756076	-1	0.899305	0.54302	0
sp|P01034|CYTC_HUMAN	Cystatin-C OS=Homo sapiens GN=CST3 PE=1 SV=1	1.03967	0.718382	0	1.10643	0.532422	0	1.50476	0.0455661	1	1.35071	0.495857	0	1.00663	0.969151	0	0.986271	0.884377	0	1.24878	0.198917	0
sp|P23142|FBLN1_HUMAN	Fibulin-1 OS=Homo sapiens GN=FBLN1 PE=1 SV=4	0.931719	0.516303	0	1.19538	0.16667	0	1.22477	0.0018918	1	1.02776	0.721811	0	NA	NA	NA	NA	NA	NA	1.07469	0.401035	0
sp|P04003|C4BPA_HUMAN	C4b-binding protein alpha chain OS=Homo sapiens GN=C4BPA PE=1 SV=2	0.877734	0.0144608	0	1.20225	0.128074	0	0.99959	0.996365	0	0.951908	0.646198	0	1.32402	0.081812	0	1.46511	0.022621	1	1.08842	0.48802	0
sp|Q9UK55|ZPI_HUMAN	Protein Z-dependent protease inhibitor OS=Homo sapiens GN=SERPINA10 PE=1 SV=1	1.31568	0.0551514	0	1.26522	0.0725877	0	1.21008	0.0088466	1	1.08457	0.460209	0	1.12467	0.417527	0	1.21505	0.0110892	1	0.925962	0.608182	0
sp|P22105|TENX_HUMAN	Tenascin-X OS=Homo sapiens GN=TNXB PE=1 SV=3	1.07878	0.585041	0	1.28462	0.255807	0	1.26327	0.046415	1	1.0304	0.834328	0	1.05681	0.460676	0	NA	NA	NA	1.16739	0.353656	0
sp|P05154|IPSP_HUMAN	Plasma serine protease inhibitor OS=Homo sapiens GN=SERPINA5 PE=1 SV=3	1.16012	0.0623336	0	1.33693	0.0590928	0	1.20913	0.310894	0	1.04712	0.743981	0	1.2879	0.0506355	0	1.36504	0.000185901	1	1.08969	0.530301	0
sp|P11226|MBL2_HUMAN	Mannose-binding protein C OS=Homo sapiens GN=MBL2 PE=1 SV=2	1.0728	0.751126	0	1.39986	0.167481	0	1.87337	0.00477604	1	1.0379	0.897084	0	1.24817	0.503083	0	1.38007	0.27707	0	0.791469	0.292703	0
sp|P55056|APOC4_HUMAN	Apolipoprotein C-IV OS=Homo sapiens GN=APOC4 PE=1 SV=1	1.10084	0.314529	0	1.48526	0.123316	0	1.00905	0.908874	0	1.34055	0.268657	0	0.76156	0.297881	0	0.748908	0.0213673	-1	1.10309	0.37458	0
sp|P02671|FIBA_HUMAN	Fibrinogen alpha chain OS=Homo sapiens GN=FGA PE=1 SV=2	1.42724	0.081135	0	1.58901	0.123664	0	1.04654	0.537763	0	0.917527	0.674655	0	0.82333	0.04301	-1	0.831193	0.159102	0	0.763932	0.138174	0
sp|P68871|HBB_HUMAN	Hemoglobin subunit beta OS=Homo sapiens GN=HBB PE=1 SV=2	0.677046	0.102862	0	1.66398	0.114673	0	NA	NA	NA	NA	NA	NA	0.506569	0.0161365	-1	0.977858	0.928977	0	0.543213	NA	0
sp|Q6UXB8|PI16_HUMAN	Peptidase inhibitor 16 OS=Homo sapiens GN=PI16 PE=1 SV=1	1.19071	0.352119	0	1.78158	0.169712	0	2.03024	0.109845	0	1.17079	0.323493	0	1.66719	0.35758	0	1.64654	0.027352	1	1.51217	0.204597	0
sp|P02741|CRP_HUMAN	C-reactive protein OS=Homo sapiens GN=CRP PE=1 SV=1	5.41589	0.0937066	0	5.40504	0.104989	0	0.443972	NA	0	4.64504	0.00208848	1	0.715176	0.437222	0	NA	NA	NA	1.00526	0.971017	0
sp|P04220|MUCB_HUMAN	Ig mu heavy chain disease protein OS=Homo sapiens PE=1 SV=1	NA	NA	0	NA	NA	0	NA	NA	NA	NA	NA	NA	1.33147	0.0449077	1	NA	NA	NA	NA	NA	0
sp|P27169|PON1_HUMAN	Serum paraoxonase/arylesterase 1 OS=Homo sapiens GN=PON1 PE=1 SV=3	1.20497	0.0144895	1	0.924047	0.477303	0	1.27316	0.0307383	1	0.866386	0.454871	0	1.704	0.00864406	1	1.82123	0.00413675	1	1.03159	0.857576	0
sp|P04114|APOB_HUMAN	Apolipoprotein B-100 OS=Homo sapiens GN=APOB PE=1 SV=2	1.26158	8.29879e-22	1	1.02206	0.464786	0	1.30433	4.85021e-18	1	NA	NA	NA	1.32828	5.76391e-17	1	1.34193	2.14027e-14	1	1.33418	1.70622e-12	1
sp|P15169|CBPN_HUMAN	Carboxypeptidase N catalytic chain OS=Homo sapiens GN=CPN1 PE=1 SV=1	1.36185	0.00800051	1	1.3279	0.054904	0	1.29999	0.0431205	1	1.02782	0.835106	0	1.35032	0.0332548	1	1.09254	0.389809	0	1.05424	0.769075	0
sp|P35908|K22E_HUMAN	Keratin, type II cytoskeletal 2 epidermal OS=Homo sapiens GN=KRT2 PE=1 SV=2	2.24641	0.0273453	1	1.71618	0.131385	0	1.04358	0.76376	0	1.49987	0.0292568	1	NA	NA	0	NA	NA	0	NA	NA	0
sp|P08294|SODE_HUMAN	Extracellular superoxide dismutase [Cu-Zn] OS=Homo sapiens GN=SOD3 PE=1 SV=2	2.04499	0.0382055	1	1.88249	0.113526	0	1.85656	0.0428254	1	3.31643	0.0632883	0	1.23195	0.684542	0	2.18488	0.154519	0	1.82961	0.147454	0
sp|P02735|SAA_HUMAN	Serum amyloid A protein OS=Homo sapiens GN=SAA1 PE=1 SV=2	5.70808	0.0285835	1	3.28391	0.0654308	0	0.920452	0.425582	0	5.25689	0.00957801	1	1.40002	0.317288	0	2.66314	0.0872087	0	1.29542	0.197199	0
sp|P48740|MASP1_HUMAN	Mannan-binding lectin serine protease 1 OS=Homo sapiens GN=MASP1 PE=1 SV=3	0.962681	0.595831	0	1.20423	0.0330584	1	0.978769	0.706791	0	1.10006	0.13667	0	0.934387	0.341002	0	1.01975	0.821988	0	1.07861	0.374321	0
sp|P13671|CO6_HUMAN	Complement component C6 OS=Homo sapiens GN=C6 PE=1 SV=3	1.00647	0.883711	0	1.2801	0.00872744	1	NA	NA	NA	1.09482	0.307628	0	1.04469	0.744882	0	1.26122	0.0109478	1	0.935662	0.621521	0
sp|Q16610|ECM1_HUMAN	Extracellular matrix protein 1 OS=Homo sapiens GN=ECM1 PE=1 SV=2	0.963729	0.448585	0	1.31909	0.00399492	1	1.59568	0.00011696	1	1.27106	0.07076	0	1.21623	0.0333428	1	1.35464	4.77172e-05	1	1.54558	0.000523933	1
sp|P51884|LUM_HUMAN	Lumican OS=Homo sapiens GN=LUM PE=1 SV=2	1.10624	0.0600693	0	1.34185	0.0147893	1	2.74536	4.57833e-05	1	1.41522	0.00214497	1	2.13384	2.70659e-05	1	2.39071	0.000386065	1	1.4963	0.0164475	1
sp|Q15485|FCN2_HUMAN	Ficolin-2 OS=Homo sapiens GN=FCN2 PE=1 SV=2	1.18407	0.491389	0	1.38493	0.0336414	1	1.33617	0.321059	0	NA	NA	0	1.40317	0.0303123	1	1.24135	0.362858	0	1.40604	0.157286	0
sp|P17936|IBP3_HUMAN	Insulin-like growth factor-binding protein 3 OS=Homo sapiens GN=IGFBP3 PE=1 SV=2	1.0184	0.789155	0	1.40438	0.0111127	1	1.31738	0.00160589	1	1.08237	0.590876	0	0.910388	0.361731	0	1.03182	0.626596	0	1.05183	0.782654	0
sp|P35542|SAA4_HUMAN	Serum amyloid A-4 protein OS=Homo sapiens GN=SAA4 PE=1 SV=2	1.11235	0.202631	0	1.44419	0.00714267	1	1.0937	0.354519	0	2.33779	0.0714217	0	1.01612	0.846138	0	1.08236	0.444197	0	1.06912	0.63288	0
sp|P43652|AFAM_HUMAN	Afamin OS=Homo sapiens GN=AFM PE=1 SV=1	0.909989	0.020427	0	1.48571	6.48776e-06	1	1.83221	6.24221e-09	1	1.11993	0.188758	0	1.11362	0.272967	0	1.0612	0.396494	0	0.916718	0.233175	0
sp|P35858|ALS_HUMAN	Insulin-like growth factor-binding protein complex acid labile subunit OS=Homo sapiens GN=IGFALS PE=1 SV=1	1.00879	0.82632	0	1.49009	0.000321352	1	1.38671	8.96735e-07	1	0.726393	0.000410546	-1	0.968737	0.604036	0	1.04469	0.480184	0	0.691375	0.00588938	-1
sp|P49747|COMP_HUMAN	Cartilage oligomeric matrix protein OS=Homo sapiens GN=COMP PE=1 SV=2	1.02092	0.851031	0	1.57498	0.000103651	1	1.40169	0.0522057	0	1.17028	0.22474	0	1.40075	0.0215612	1	1.08861	0.405035	0	1.52727	0.0152991	1
sp|P02748|CO9_HUMAN	Complement component C9 OS=Homo sapiens GN=C9 PE=1 SV=2	0.939627	0.161748	0	1.59033	0.000208913	1	1.04937	0.40979	0	1.12245	0.306477	0	0.97155	0.854413	0	1.05095	0.505558	0	1.03503	0.776576	0
sp|P22891|PROZ_HUMAN	Vitamin K-dependent protein Z OS=Homo sapiens GN=PROZ PE=1 SV=2	1.36322	0.116889	0	1.81758	0.0237897	1	1.38603	0.401657	0	1.14512	NA	0	1.25613	0.268328	0	1.3101	0.238099	0	1.67437	0.205674	0
sp|P00738|HPT_HUMAN	Haptoglobin OS=Homo sapiens GN=HP PE=1 SV=1	0.857709	0.0738755	0	3.25357	0.00378802	1	0.585059	0.183711	0	0.544919	0.0748367	0	NA	NA	0	0.933902	0.756312	0	0.302506	NA	0
sp|P35527|K1C9_HUMAN	Keratin, type I cytoskeletal 9 OS=Homo sapiens GN=KRT9 PE=1 SV=3	1.65182	0.176211	0	3.32903	0.0130323	1	1.13001	0.421232	0	0.392566	0.00235603	-1	0.606224	0.440985	0	0.50045	0.117531	0	0.830172	0.503353	0
sp|P02649|APOE_HUMAN	Apolipoprotein E OS=Homo sapiens GN=APOE PE=1 SV=1	1.25429	0.00691579	1	1.30638	0.0320783	1	2.57508	1.95043e-08	1	1.5509	0.00250104	1	1.41594	4.75903e-05	1	1.72831	5.62305e-05	1	2.02125	0.000250424	1
sp|P02655|APOC2_HUMAN	Apolipoprotein C-II OS=Homo sapiens GN=APOC2 PE=1 SV=1	1.33095	0.0375135	1	1.34042	0.0399903	1	2.74135	0.0138954	1	1.07049	0.752883	0	1.51803	0.0893258	0	0.92216	0.623681	0	0.98138	0.938562	0
sp|P04278|SHBG_HUMAN	Sex hormone-binding globulin OS=Homo sapiens GN=SHBG PE=1 SV=2	1.30369	0.0241084	1	1.3584	0.0385471	1	1.63424	0.000456918	1	1.47657	0.023929	1	1.74665	0.000800862	1	1.53321	0.000199401	1	1.4518	0.0890866	0
sp|P02787|TRFE_HUMAN	Serotransferrin OS=Homo sapiens GN=TF PE=1 SV=3	3.98311	4.70605e-08	1	1.49201	0.000363717	1	2.48677	2.02204e-12	1	1.29824	0.00293665	1	1.36444	0.00163299	1	2.53623	7.49426e-09	1	2.22809	1.19014e-06	1
sp|O14791|APOL1_HUMAN	Apolipoprotein L1 OS=Homo sapiens GN=APOL1 PE=1 SV=5	1.36297	0.003528	1	1.68527	0.0118373	1	2.03668	2.21175e-05	1	1.13864	0.488011	0	1.20205	0.0994911	0	1.06032	0.62622	0	1.0449	0.881377	0
sp|P04264|K2C1_HUMAN	Keratin, type II cytoskeletal 1 OS=Homo sapiens GN=KRT1 PE=1 SV=6	2.33281	0.000121867	1	2.38795	0.000439109	1	NA	NA	NA	0.595879	0.000532933	-1	0.946564	0.70828	0	0.488724	0.0335511	-1	0.378414	0.000211079	-1
sp|P13645|K1C10_HUMAN	Keratin, type I cytoskeletal 10 OS=Homo sapiens GN=KRT10 PE=1 SV=6	2.92372	0.0016443	1	2.83427	0.000627145	1	1.35151	0.0576546	0	1.89747	0.00417107	1	0.74495	0.527955	0	0.375	0.120825	0	0.578978	0.000362715	-1
sp|P08519|APOA_HUMAN	Apolipoprotein(a) OS=Homo sapiens GN=LPA PE=1 SV=1	2.83541	4.88765e-06	1	4.06396	1.28793e-05	1	2.88008	6.3673e-05	1	3.96474	1.60148e-06	1	2.92689	5.67648e-08	1	3.53736	1.16884e-05	1	3.64728	2.07735e-07	1
sp|P01024|CO3_HUMAN	Complement C3 OS=Homo sapiens GN=C3 PE=1 SV=2	0.841441	1.07658e-07	0	NA	NA	NA	NA	NA	NA	0.873576	0.0563024	0	NA	NA	NA	0.809099	7.55303e-12	-1	NA	NA	NA
sp|P26927|HGFL_HUMAN	Hepatocyte growth factor-like protein OS=Homo sapiens GN=MST1 PE=1 SV=2	1.07943	0.236623	0	NA	NA	NA	NA	NA	NA	0.946586	0.478769	0	1.02603	0.852439	0	0.966142	0.498999	0	1.20929	0.0337086	1
sp|P02751|FINC_HUMAN	Fibronectin OS=Homo sapiens GN=FN1 PE=1 SV=4	1.30859	2.80768e-12	1	NA	NA	NA	1.48715	5.75531e-12	1	NA	NA	NA	1.14178	0.0628234	0	NA	NA	NA	0.992283	0.899564	0
sp|P35443|TSP4_HUMAN	Thrombospondin-4 OS=Homo sapiens GN=THBS4 PE=1 SV=2	NA	NA	NA	NA	NA	NA	3.05405	9.26714e-06	1	1.72408	0.0848186	0	2.0227	0.0855935	0	2.23532	NA	0	1.84796	0.0314275	1
Note: NA= not idenified

## Sheet: Total proteins_group B
Supplemental Data_2:
Title: "Plasma biomarker proteins for detection of human growth hormone administration in athletes" by Sock-Hwee Tan, Albert Lee, Dana Pascovici, Natasha Care, Vita Birzniece, Ken Ho, Mark P. Molloy, and Alamgir Khan
Group B= differentially expressed within rhGH-treated, baseline vs other time points
iTRAQ MS/MS data were search parameters:
iTRAQ 4-plex (peptide labelled); cys alkylation: MMTS; digestion: trypsin; instrument type: TripleTOF 5600; special factors: none; ID focus: allow biological modifications. Bias correction was selected.
The detected protein threshold (unused ProtScore) was set as larger than 1.3 (better than 95% confidence).
Following proteins were iddnetified in Group B (differentially expressed within rhGH-treated, baseline vs other time points):
Column1	Accession	Name	TTP1/TTP0 Ratio Mean	TTP1/TTP0 Stouffers P-value	TTP1/TPP0 Criterion	TTP2/TTP0 Ratio Mean2	TTP2/TTP0 Stouffers P-value3	TTP2/TPP0 Criterion4	TTP3/TTP0 Ratio Mean	TTP3/TTP0 Stouffers P-value	TTP3/TPP0 Criterion	TTP4/TTP0 Ratio Mean	TTP4/TTP0 Stouffers P-value	TTP4/TPP0 Criterion	TTP5/TTP0 Ratio Mean	TTP5/TTP0 Stouffers P-value	TTP5/TPP0 Criterion	TTP6/TTP0 Ratio Mean	TTP6/TTP0 Stouffers P-value	TTP6/TPP0 Criterion
TTP2.31	sp|P43652|AFAM_HUMAN	Afamin OS=Homo sapiens GN=AFM PE=1 SV=1	2.00626	4.62963e-14	1	2.25028	8.88178e-15	1	1.24354	0.00939008	1	1.17587	0.0235426	0	1.19589	0.0099175	0	1.15111	0.152934	0
TTP2.57	sp|P35858|ALS_HUMAN	Insulin-like growth factor-binding protein complex acid labile subunit OS=Homo sapiens GN=IGFALS PE=1 SV=1	1.4341	8.33484e-09	1	1.47246	1.36036e-12	1	0.790835	0.00575248	-1	0.842979	8.18312e-07	0	0.993568	0.00487308	0	1.12964	0.180176	0
TTP2.29	sp|P13671|CO6_HUMAN	Complement component C6 OS=Homo sapiens GN=C6 PE=1 SV=3	1.40089	5.35633e-06	1	1.52163	7.18337e-08	1	1.05727	0.711898	0	1.02717	0.800444	0	1.37864	0.00016457	1	1.25475	0.0846912	0
TTP2.40	sp|P02748|CO9_HUMAN	Complement component C9 OS=Homo sapiens GN=C9 PE=1 SV=2	1.52816	5.94179e-06	1	1.23237	0.0298895	1	1.15485	0.0676273	0	1.00936	0.815179	0	1.04843	0.403915	0	0.953927	0.63938	0
TTP2.116	sp|P49747|COMP_HUMAN	Cartilage oligomeric matrix protein OS=Homo sapiens GN=COMP PE=1 SV=2	1.56049	3.15411e-05	1	1.49404	0.000279209	1	1.40474	0.0138491	1	1.26689	0.186115	0	1.24272	0.0463836	1	1.20227	0.235702	0
TTP2.71	sp|Q16610|ECM1_HUMAN	Extracellular matrix protein 1 OS=Homo sapiens GN=ECM1 PE=1 SV=2	1.30638	0.00013275	1	1.38663	9.52772e-08	1	1.43295	1.43596e-05	1	1.22874	0.000182856	1	1.3882	4.09204e-06	1	1.37259	0.000436369	1
TTP2.104	sp|P35443|TSP4_HUMAN	Thrombospondin-4 OS=Homo sapiens GN=THBS4 PE=1 SV=2	1.6788	0.000198648	1	2.22629	2.91685e-06	1	1.54286	0.186613	0	1.85301	0.00904265	1	1.22571	0.179437	0	1.00871	NA	0
TTP2.99	sp|O14791|APOL1_HUMAN	Apolipoprotein L1 OS=Homo sapiens GN=APOL1 PE=1 SV=5	1.44049	0.000411767	1	1.79052	3.5697e-05	1	0.976408	0.880766	0	0.835837	0.0584969	0	0.890243	0.277239	0	0.896789	0.363442	0
TTP2.108	sp|P17936|IBP3_HUMAN	Insulin-like growth factor-binding protein 3 OS=Homo sapiens GN=IGFBP3 PE=1 SV=2	1.3767	0.000623724	1	1.36456	0.00180548	1	1.16147	0.271544	0	0.900037	0.180613	0	0.990464	0.945401	0	0.982304	0.873978	0
TTP2.60	sp|P23142|FBLN1_HUMAN	Fibulin-1 OS=Homo sapiens GN=FBLN1 PE=1 SV=4	1.25059	0.000815064	1	1.23892	1.04469e-05	1	1.13227	0.0416216	0	1.0242	0.775036	0	1.03821	0.656022	0	0.946334	0.693157	0
TTP2.79	sp|P51884|LUM_HUMAN	Lumican OS=Homo sapiens GN=LUM PE=1 SV=2	1.40195	0.0013207	1	2.54403	1.84628e-07	1	1.64074	2.28731e-05	1	1.83083	8.26323e-06	1	1.90437	2.12076e-06	1	2.02732	0.00214261	1
TTP2.7	sp|P08603|CFAH_HUMAN	Complement factor H OS=Homo sapiens GN=CFH PE=1 SV=4	1.23439	0.00145862	1	1.21605	0.00651542	1	1.01896	0.181253	0	1.04247	0.519326	0	1.16116	0.0523007	0	1.19574	0.0736598	0
TTP2.44	sp|P07357|CO8A_HUMAN	Complement component C8 alpha chain OS=Homo sapiens GN=C8A PE=1 SV=2	1.20807	0.00605754	1	1.35828	0.0127779	1	1.03981	0.701311	0	0.975939	0.680599	0	1.36153	0.011723	1	1.31967	0.0382877	1
TTP2.91	sp|P01860|IGHG3_HUMAN	Ig gamma-3 chain C region OS=Homo sapiens GN=IGHG3 PE=1 SV=2	1.38529	0.00738842	1	1.41344	0.00540601	1	1.59892	0.000736266	1	2.00173	5.77329e-05	1	1.28292	0.0846517	0	1.01933	0.794692	0
TTP2.65	sp|P08519|APOA_HUMAN	Apolipoprotein(a) OS=Homo sapiens GN=LPA PE=1 SV=1	1.32223	0.0144621	1	1.31325	0.00139232	1	1.29326	0.000479189	1	1.0992	0.30339	0	1.02258	0.772297	0	0.990932	0.946	0
TTP5.145	sp|P00738|HPT_HUMAN	Haptoglobin OS=Homo sapiens GN=HP PE=1 SV=1	2.84426	0.00195322	1	0.51388	0.130241	0	0.747181	0.129746	0	NA	NA	0	0.577139	0.0496419	-1	0.748283	0.210636	0
TTP5.62	sp|P04003|C4BPA_HUMAN	C4b-binding protein alpha chain OS=Homo sapiens GN=C4BPA PE=1 SV=2	1.25422	0.00230413	1	1.19768	0.0251553	0	0.970232	0.241266	0	1.15052	0.164132	0	1.51464	0.000991695	1	1.72685	0.00656802	1
TTP2.49	sp|P02768|ALBU_HUMAN	Serum albumin OS=Homo sapiens GN=ALB PE=1 SV=2	1.19565	3.46911e-05	0	1.25644	0.000279277	1	1.20657	0.0321516	1	1.1441	0.0281311	0	1.35391	1.40079e-05	1	1.21498	0.00549134	1
TTP2.199	sp|P11226|MBL2_HUMAN	Mannose-binding protein C OS=Homo sapiens GN=MBL2 PE=1 SV=2	1.47147	0.055299	0	1.4958	0.0155402	1	0.91377	0.767538	0	0.935317	0.603461	0	1.11161	0.0253671	0	1.37773	0.24335	0
TTP2.176	sp|Q6UXB8|PI16_HUMAN	Peptidase inhibitor 16 OS=Homo sapiens GN=PI16 PE=1 SV=1	1.56259	0.0933074	0	1.72565	0.0245622	1	1.09238	0.830166	0	1.07736	0.669036	0	1.19695	0.253039	0	1.26023	0.11167	0
TTP2.9	sp|P00747|PLMN_HUMAN	Plasminogen OS=Homo sapiens GN=PLG PE=1 SV=2	1.11008	0.163694	0	1.25097	0.00224331	1	0.938048	0.11346	0	1.11741	0.101886	0	1.48291	2.362e-07	1	1.75	5.44427e-06	1
TTP2.74	sp|P02753|RET4_HUMAN	Retinol-binding protein 4 OS=Homo sapiens GN=RBP4 PE=1 SV=3	0.972924	0.187124	0	1.3158	0.0441758	1	0.602222	0.0500008	0	0.875104	0.252776	0	1.12028	0.254261	0	1.2744	0.12729	0
TTP2.51	sp|P36955|PEDF_HUMAN	Pigment epithelium-derived factor OS=Homo sapiens GN=SERPINF1 PE=1 SV=4	1.12741	0.209246	0	1.29754	0.00163735	1	0.838933	0.467049	0	1.17179	0.0639647	0	1.24759	0.0411313	1	1.11133	0.337893	0
TTP2.208	sp|P01034|CYTC_HUMAN	Cystatin-C OS=Homo sapiens GN=CST3 PE=1 SV=1	1.18182	0.294735	0	1.30776	0.0489587	1	1.4447	0.0793996	0	1.14378	0.40573	0	1.02413	0.633735	0	0.90686	0.366061	0
TTP2.118	sp|P22105|TENX_HUMAN	Tenascin-X OS=Homo sapiens GN=TNXB PE=1 SV=3	1.09049	0.550493	0	1.24129	0.0196662	1	1.13471	0.295036	0	0.988187	0.803905	0	1.05145	0.620711	0	1.17892	0.134554	0
TTP2.102	sp|O95445|APOM_HUMAN	Apolipoprotein M OS=Homo sapiens GN=APOM PE=1 SV=2	1.10922	0.561026	0	1.69469	0.00900196	1	0.819428	0.423845	0	1.10602	0.140022	0	1.48012	0.0462122	1	1.37766	0.134191	0
TTP2.6	sp|P02751|FINC_HUMAN	Fibronectin OS=Homo sapiens GN=FN1 PE=1 SV=4	1.0071	0.963126	0	1.21912	5.41644e-06	1	0.768192	1.10162e-06	-1	0.973789	0.701467	0	1.12482	0.0231041	0	1.18878	0.00510128	0
TTP2.94	sp|P04278|SHBG_HUMAN	Sex hormone-binding globulin OS=Homo sapiens GN=SHBG PE=1 SV=2	1.02141	0.963272	0	1.20966	0.0123994	1	1.11292	0.195949	0	1.15238	0.0988575	0	1.06345	0.66181	0	0.983361	0.834209	0
TTP2.59	sp|P02649|APOE_HUMAN	Apolipoprotein E OS=Homo sapiens GN=APOE PE=1 SV=1	0.991569	0.992993	0	1.72863	4.73707e-06	1	1.06771	0.373503	0	1.04633	0.513713	0	1.46142	0.00171536	1	1.51359	0.011377	1
TTP3.1	sp|P04114|APOB_HUMAN	Apolipoprotein B-100 OS=Homo sapiens GN=APOB PE=1 SV=2	0.888373	2.30036e-08	0	1.11598	2.55048e-05	0	0.826124	2.39251e-07	-1	1.03222	0.384358	0	1.27618	2.77889e-13	1	1.33587	5.52959e-09	1
TTP3.46	sp|P07996|TSP1_HUMAN	Thrombospondin-1 OS=Homo sapiens GN=THBS1 PE=1 SV=2	0.839619	6.86122e-05	0	0.899177	0.00356652	0	0.780875	3.33331e-06	-1	1.03773	0.55789	0	0.814311	3.74908e-06	-1	0.752258	0.000178121	-1
TTP5.2	sp|P01023|A2MG_HUMAN	Alpha-2-macroglobulin OS=Homo sapiens GN=A2M PE=1 SV=3	0.905935	0.0111712	0	0.855916	0.000825053	0	0.919811	0.14871	0	0.883506	0.0102368	0	0.828106	1.35514e-05	-1	0.825645	0.00456411	-1
TTP5.15	sp|P00751|CFAB_HUMAN	Complement factor B OS=Homo sapiens GN=CFB PE=1 SV=2	1.15026	0.0126085	0	0.995177	0.989675	0	0.894049	0.351584	0	0.937082	0.664409	0	1.20006	0.0393207	1	1.17279	0.164383	0
TTP3.14	sp|P19823|ITIH2_HUMAN	Inter-alpha-trypsin inhibitor heavy chain H2 OS=Homo sapiens GN=ITIH2 PE=1 SV=2	0.843462	0.0129913	0	0.983704	0.250278	0	0.824066	0.0112009	-1	0.801049	8.61027e-07	-1	0.962961	0.702252	0	0.945785	0.576639	0
TTP6.10	sp|P01031|CO5_HUMAN	Complement C5 OS=Homo sapiens GN=C5 PE=1 SV=4	0.939334	0.0405252	0	0.857355	1.0466e-07	0	0.830671	5.64794e-05	0	0.848864	5.01151e-09	0	1.10464	0.000112045	0	1.22608	0.00119704	1
TTP3.221	sp|P02788|TRFL_HUMAN	Lactotransferrin OS=Homo sapiens GN=LTF PE=1 SV=6	0.539893	0.0538702	0	0.475864	0.0789776	0	0.540335	0.0159174	-1	NA	NA	0	0.482717	0.278657	0	0.666856	0.426131	0
TTP4.121	sp|P02775|CXCL7_HUMAN	Platelet basic protein OS=Homo sapiens GN=PPBP PE=1 SV=3	0.819903	0.0657288	0	1.35784	0.304074	0	1.35827	0.0569025	0	1.62941	0.0130054	1	1.02033	0.241647	0	1.39581	0.343354	0
TTP5.43	sp|P05156|CFAI_HUMAN	Complement factor I OS=Homo sapiens GN=CFI PE=1 SV=2	1.11008	0.0803144	0	1.07097	0.254293	0	1.04426	0.820448	0	1.01559	0.425726	0	1.2187	0.0372845	1	1.04904	0.528734	0
TTP3.76	sp|P22792|CPN2_HUMAN	Carboxypeptidase N subunit 2 OS=Homo sapiens GN=CPN2 PE=1 SV=3	0.865169	0.0854807	0	1.08356	0.0099547	0	0.729092	0.000889514	-1	0.952285	0.47873	0	1.22344	0.0073383	1	1.0842	0.144086	0
TTP3.70	sp|P07225|PROS_HUMAN	Vitamin K-dependent protein S OS=Homo sapiens GN=PROS1 PE=1 SV=1	0.900286	0.0988913	0	0.946276	0.334234	0	0.797703	0.00144987	-1	0.873767	0.000487435	0	1.03868	0.0915133	0	1.10723	0.298695	0
TTP4.105	sp|P06276|CHLE_HUMAN	Cholinesterase OS=Homo sapiens GN=BCHE PE=1 SV=1	0.884373	0.109201	0	0.943525	0.435293	0	0.918114	0.431946	0	0.807258	0.00505815	-1	1.24295	0.106191	0	1.43658	0.119452	0
TTP5.52	sp|P02760|AMBP_HUMAN	Protein AMBP OS=Homo sapiens GN=AMBP PE=1 SV=1	0.976246	0.149919	0	1.28772	0.0695488	0	0.803987	0.246918	0	0.995192	0.983483	0	1.36942	0.00677267	1	1.49711	0.0540847	0
TTP5.140	sp|P02656|APOC3_HUMAN	Apolipoprotein C-III OS=Homo sapiens GN=APOC3 PE=1 SV=1	0.775322	0.159762	0	0.884632	0.518286	0	0.897677	0.296437	0	0.919777	0.883671	0	0.639403	0.00525807	-1	0.685326	0.192777	0
TTP5.177	sp|P63261|ACTG_HUMAN	Actin, cytoplasmic 2 OS=Homo sapiens GN=ACTG1 PE=1 SV=1	0.857939	0.163481	0	0.831429	0.114813	0	0.883769	0.149629	0	NA	NA	0	0.595212	0.0318439	-1	0.674066	0.156415	0
TTP6.25	sp|P04217|A1BG_HUMAN	Alpha-1B-glycoprotein OS=Homo sapiens GN=A1BG PE=1 SV=4	0.977835	0.194233	0	1.05629	0.724353	0	0.830947	0.00697116	0	0.916755	0.286732	0	1.1883	0.141259	0	1.47151	0.00514052	1
TTP5.120	sp|P02747|C1QC_HUMAN	Complement C1q subcomponent subunit C OS=Homo sapiens GN=C1QC PE=1 SV=3	0.771457	0.238353	0	1.20991	0.545908	0	0.709544	0.144486	0	0.961421	0.744815	0	1.59002	0.0157694	1	1.805	0.0253083	1
TTP5.39	sp|P00736|C1R_HUMAN	Complement C1r subcomponent OS=Homo sapiens GN=C1R PE=1 SV=2	0.929227	0.284793	0	1.08749	0.283212	0	1.02386	0.874459	0	1.05036	0.0399068	0	1.31446	0.0044013	1	1.4634	0.00208828	1
TTP3.85	sp|P02671|FIBA_HUMAN	Fibrinogen alpha chain OS=Homo sapiens GN=FGA PE=1 SV=2	1.17239	0.295227	0	0.930646	0.413139	0	0.755149	0.00440891	-1	0.793298	0.00379049	-1	0.586696	0.00199501	-1	0.655796	0.0430197	-1
TTP3.151	sp|P33151|CADH5_HUMAN	Cadherin-5 OS=Homo sapiens GN=CDH5 PE=1 SV=5	1.20556	0.303498	0	1.28866	0.130733	0	1.37882	0.047778	1	1.15727	0.285029	0	1.10137	0.566375	0	1.05658	0.703364	0
TTP4.48	sp|P04196|HRG_HUMAN	Histidine-rich glycoprotein OS=Homo sapiens GN=HRG PE=1 SV=1	0.954907	0.346517	0	1.00396	0.323196	0	1.19948	0.110322	0	1.3796	0.0152567	1	1.12239	0.501827	0	1.20853	0.269475	0
TTP3.55	sp|P05546|HEP2_HUMAN	Heparin cofactor 2 OS=Homo sapiens GN=SERPIND1 PE=1 SV=3	1.07157	0.355085	0	0.959658	0.630349	0	0.675969	3.41751e-05	-1	0.869135	0.00239662	0	1.04599	0.875267	0	1.12673	0.269411	0
TTP3.175	sp|P19320|VCAM1_HUMAN	Vascular cell adhesion protein 1 OS=Homo sapiens GN=VCAM1 PE=1 SV=1	1.15	0.359063	0	1.02525	0.75023	0	1.39577	0.0344429	1	1.28329	NA	0	0.917779	0.400845	0	0.961061	0.748059	0
TTP6.87	sp|Q92954|PRG4_HUMAN	Proteoglycan 4 OS=Homo sapiens GN=PRG4 PE=1 SV=2	0.982178	0.360206	0	0.89043	0.100636	0	0.907458	0.295733	0	0.880482	0.0288371	0	0.889282	0.131475	0	0.827965	0.0234004	-1
TTP6.32	sp|P09871|C1S_HUMAN	Complement C1s subcomponent OS=Homo sapiens GN=C1S PE=1 SV=1	1.06715	0.367774	0	1.08637	0.351079	0	0.992951	0.139909	0	0.919346	0.0276642	0	1.19464	0.0213891	0	1.27599	0.0209762	1
TTP4.129	sp|P60709|ACTB_HUMAN	Actin, cytoplasmic 1 OS=Homo sapiens GN=ACTB PE=1 SV=1	0.874669	0.39306	0	0.836483	0.119268	0	NA	NA	0	0.73304	0.0037161	-1	0.798421	0.0557597	0	NA	NA	0
TTP5.126	sp|P40197|GPV_HUMAN	Platelet glycoprotein V OS=Homo sapiens GN=GP5 PE=1 SV=1	0.913258	0.503004	0	1.03214	0.0954953	0	1.00436	0.914566	0	NA	NA	0	0.607485	0.0280417	-1	0.653206	0.0365248	-1
TTP5.63	sp|P27169|PON1_HUMAN	Serum paraoxonase/arylesterase 1 OS=Homo sapiens GN=PON1 PE=1 SV=3	0.913833	0.549971	0	1.17904	0.057895	0	0.740536	0.380663	0	1.05016	0.693929	0	1.44073	0.0184687	1	1.71625	0.00960318	1
TTP3.11	sp|Q14624|ITIH4_HUMAN	Inter-alpha-trypsin inhibitor heavy chain H4 OS=Homo sapiens GN=ITIH4 PE=1 SV=4	0.981098	0.577622	0	0.959593	0.884705	0	0.797266	0.0256936	-1	1.00085	0.831876	0	1.08318	0.659081	0	1.14525	0.187053	0
TTP3.20	sp|P00734|THRB_HUMAN	Prothrombin OS=Homo sapiens GN=F2 PE=1 SV=2	0.956772	0.621038	0	0.996668	0.98822	0	0.801208	0.0322421	-1	1.02642	0.730869	0	1.25617	0.00434654	1	1.31731	0.0212711	1
TTP6.122	sp|P27918|PROP_HUMAN	Properdin OS=Homo sapiens GN=CFP PE=1 SV=2	0.992618	0.674815	0	1.03718	0.912264	0	1.19302	0.17765	0	0.994916	0.995157	0	1.07614	0.219832	0	1.26604	0.0183183	1
TTP5.17	sp|P06396|GELS_HUMAN	Gelsolin OS=Homo sapiens GN=GSN PE=1 SV=1	1.05123	0.745184	0	1.04761	0.801802	0	1.04317	0.678252	0	0.989451	0.975492	0	1.20713	0.0145742	1	1.11579	0.191474	0
TTP4.146	sp|P00739|HPTR_HUMAN	Haptoglobin-related protein OS=Homo sapiens GN=HPR PE=1 SV=2	0.932471	0.74917	0	0.589344	0.119733	0	NA	NA	0	0.553093	0.00207179	-1	NA	NA	0	NA	NA	0
TTP3.125	sp|P04275|VWF_HUMAN	von Willebrand factor OS=Homo sapiens GN=VWF PE=1 SV=4	0.940472	0.752879	0	0.979616	0.889715	0	1.26821	0.00136597	1	0.996344	0.957424	0	1.05101	0.371992	0	0.942018	0.488131	0
TTP3.159	sp|P09486|SPRC_HUMAN	SPARC OS=Homo sapiens GN=SPARC PE=1 SV=1	1.0421	0.80418	0	1.00514	0.996916	0	1.37999	0.0279031	1	1.04897	0.861521	0	0.880167	0.322198	0	0.94433	0.510106	0
TTP5.61	sp|P29622|KAIN_HUMAN	Kallistatin OS=Homo sapiens GN=SERPINA4 PE=1 SV=3	1.01768	0.847572	0	1.13918	0.102025	0	0.9604	0.365102	0	1.02125	0.867505	0	1.25556	0.0194113	1	1.2811	0.0321499	1
TTP6.113	sp|P08571|CD14_HUMAN	Monocyte differentiation antigen CD14 OS=Homo sapiens GN=CD14 PE=1 SV=2	1.03326	0.901515	0	1.02061	0.910821	0	0.892149	0.49298	0	0.967965	0.920813	0	0.895642	0.286947	0	0.828976	0.0418755	-1
TTP3.150	sp|Q9UK55|ZPI_HUMAN	Protein Z-dependent protease inhibitor OS=Homo sapiens GN=SERPINA10 PE=1 SV=1	0.9765	0.937054	0	0.96204	0.314144	0	0.819323	0.00665424	-1	0.84182	0.178527	0	0.894713	0.363276	0	1.00649	0.9417	0
TTP3.155	sp|P01834|IGKC_HUMAN	Ig kappa chain C region OS=Homo sapiens GN=IGKC PE=1 SV=1	0.99224	0.938914	0	0.775069	0.0503019	0	0.796582	0.0480764	-1	1.0275	0.94376	0	0.947195	1	0	1.03168	0.667861	0
TTP3.207	sp|P55056|APOC4_HUMAN	Apolipoprotein C-IV OS=Homo sapiens GN=APOC4 PE=1 SV=1	1.0301	0.946539	0	1.02004	0.918793	0	1.3621	0.0390517	1	1.01205	0.952734	0	0.79619	0.0731657	0	0.799973	0.0478847	-1
TTP6.56	sp|P01019|ANGT_HUMAN	Angiotensinogen OS=Homo sapiens GN=AGT PE=1 SV=1	1.04659	0.955443	0	1.21837	0.10163	0	0.832702	0.138435	0	0.969174	0.842722	0	1.20231	0.101447	0	1.26875	0.0418792	1
TTP5.100	sp|P02743|SAMP_HUMAN	Serum amyloid P-component OS=Homo sapiens GN=APCS PE=1 SV=2	0.987985	0.966936	0	0.978932	0.190686	0	0.745427	0.140999	0	0.857839	0.105299	0	1.42434	0.049128	1	2.05791	0.00987873	1
TTP3.287	sp|P18065|IBP2_HUMAN	Insulin-like growth factor-binding protein 2 OS=Homo sapiens GN=IGFBP2 PE=1 SV=2	1.05673	0.986135	0	1.17697	0.616928	0	2.08198	0.000959855	1	NA	NA	0	1.22299	0.199176	0	1.20426	0.160302	0
TTP3.30	sp|P03952|KLKB1_HUMAN	Plasma kallikrein OS=Homo sapiens GN=KLKB1 PE=1 SV=1	1.00063	0.989172	0	0.972186	0.671075	0	0.777825	0.00394824	-1	0.805755	1.3782e-07	-1	1.03831	0.00921912	0	1.2015	0.0108777	1
TTP3.209	sp|Q6UX71|PXDC2_HUMAN	Plexin domain-containing protein 2 OS=Homo sapiens GN=PLXDC2 PE=1 SV=1	NA	NA	0	NA	NA	0	1.47865	0.04186	1	NA	NA	0	NA	NA	0	NA	NA	0
TTP2.72	sp|P02750|A2GL_HUMAN	Leucine-rich alpha-2-glycoprotein OS=Homo sapiens GN=LRG1 PE=1 SV=2	0.892024	0.0680738	0	0.765634	3.43411e-05	-1	0.775319	0.050669	0	0.880922	0.171023	0	0.901487	0.452017	0	1.02157	0.880934	0
TTP2.124	sp|P01871|IGHM_HUMAN	Ig mu chain C region OS=Homo sapiens GN=IGHM PE=1 SV=3	0.892093	0.097786	0	0.637086	4.19063e-06	-1	0.609475	8.85026e-06	-1	NA	NA	0	0.961565	0.0918363	0	1.28083	0.0248889	1
TTP2.80	sp|P19652|A1AG2_HUMAN	Alpha-1-acid glycoprotein 2 OS=Homo sapiens GN=ORM2 PE=1 SV=2	1.03236	0.233486	0	0.789727	0.0451549	-1	0.875847	0.438603	0	1.03052	0.533244	0	0.845173	0.412962	0	0.94491	0.68518	0
TTP2.22	sp|P01011|AACT_HUMAN	Alpha-1-antichymotrypsin OS=Homo sapiens GN=SERPINA3 PE=1 SV=2	0.909191	0.347324	0	0.722084	0.00122211	-1	0.944741	0.720002	0	0.960599	0.779187	0	0.932089	0.666685	0	0.944441	0.620484	0
TTP2.162	sp|P25189|MYP0_HUMAN	Myelin protein P0 OS=Homo sapiens GN=MPZ PE=1 SV=1	0.827047	0.363582	0	0.637822	0.0348595	-1	0.392872	NA	0	NA	NA	0	NA	NA	0	NA	NA	0
TTP2.103	sp|P02746|C1QB_HUMAN	Complement C1q subcomponent subunit B OS=Homo sapiens GN=C1QB PE=1 SV=3	0.882332	0.443094	0	0.807108	0.0344325	-1	0.883994	0.951228	0	0.846508	0.0540472	0	0.873405	0.38838	0	0.835314	0.163974	0
TTP2.54	sp|P02763|A1AG1_HUMAN	Alpha-1-acid glycoprotein 1 OS=Homo sapiens GN=ORM1 PE=1 SV=1	0.940518	0.45512	0	0.599928	3.11927e-05	-1	0.830467	0.162629	0	0.781405	0.00211966	-1	0.646815	0.0019506	-1	0.641256	0.129474	0
TTP3.53	sp|P02787|TRFE_HUMAN	Serotransferrin OS=Homo sapiens GN=TF PE=1 SV=3	0.497041	0	-1	0.975748	0.559475	0	0.331823	0	-1	0.38208	0	-1	0.629744	8.88178e-15	-1	0.668962	1.30714e-05	-1
TTP3.83	sp|P04264|K2C1_HUMAN	Keratin, type II cytoskeletal 1 OS=Homo sapiens GN=KRT1 PE=1 SV=6	0.419059	1.33137e-05	-1	0.912762	2.04832e-10	0	1.20982	0.0103005	1	1.12143	0.602599	0	2.48033	0.00107687	1	0.739257	0.00459615	-1
TTP3.117	sp|P02654|APOC1_HUMAN	Apolipoprotein C-I OS=Homo sapiens GN=APOC1 PE=1 SV=1	0.298224	0.00141555	-1	0.962092	0.890346	0	0.476169	0.0047135	-1	0.425058	0.00102227	-1	0.531548	0.0365784	-1	1.11317	0.742648	0
TTP3.110	sp|P13645|K1C10_HUMAN	Keratin, type I cytoskeletal 10 OS=Homo sapiens GN=KRT10 PE=1 SV=6	0.433808	0.00302615	-1	0.98085	6.97361e-08	0	2.1772	0.000914077	1	1.03842	0.492192	0	1.80775	0.00912128	1	0.579225	0.278264	0
TTP4.93	sp|P05090|APOD_HUMAN	Apolipoprotein D OS=Homo sapiens GN=APOD PE=1 SV=1	0.785041	0.0168781	-1	1.06987	0.954238	0	1.02878	0.543072	0	1.35403	0.0248396	1	1.64088	0.129048	0	1.56437	0.171789	0
TTP3.131	sp|Q9UHG3|PCYOX_HUMAN	Prenylcysteine oxidase 1 OS=Homo sapiens GN=PCYOX1 PE=1 SV=3	0.786353	0.0221071	-1	0.910564	0.540572	0	0.798964	0.001158	-1	0.89715	0.0870923	0	1.01776	0.0129304	0	1.09309	0.270716	0
TTP2.137	sp|P35527|K1C9_HUMAN	Keratin, type I cytoskeletal 9 OS=Homo sapiens GN=KRT9 PE=1 SV=3	0.504601	0.00015229	-1	0.48835	0.007306	-1	1.27934	0.260053	0	1.07013	0.647925	0	3.17545	0.0293176	1	1.1339	0.449527	0
TTP2.156	sp|P02735|SAA_HUMAN	Serum amyloid A protein OS=Homo sapiens GN=SAA1 PE=1 SV=2	0.449839	0.00132303	-1	0.142341	0.00784028	-1	1.66599	0.0412285	1	0.215203	0.000825984	-1	0.221952	0.00175955	-1	0.340591	0.0062113	-1
TTP2.173	sp|P35908|K22E_HUMAN	Keratin, type II cytoskeletal 2 epidermal OS=Homo sapiens GN=KRT2 PE=1 SV=2	0.43762	0.00140727	-1	0.271386	0.00128759	-1	2.0362	0.000288015	1	NA	NA	0	NA	NA	0	NA	NA	0
TTP2.119	sp|P18428|LBP_HUMAN	Lipopolysaccharide-binding protein OS=Homo sapiens GN=LBP PE=1 SV=3	0.775692	0.00170114	-1	0.633498	4.3515e-07	-1	0.652562	6.00918e-05	-1	0.670668	3.47332e-07	-1	0.722232	0.000729207	-1	0.820033	0.0913635	0
TTP2.233	sp|P05109|S10A8_HUMAN	Protein S100-A8 OS=Homo sapiens GN=S100A8 PE=1 SV=1	0.461066	0.00718807	-1	0.395729	0.0106571	-1	0.45869	0.0400923	-1	NA	NA	0	NA	NA	0	NA	NA	0
TTP2.19	sp|P02647|APOA1_HUMAN	Apolipoprotein A-I OS=Homo sapiens GN=APOA1 PE=1 SV=1	0.801352	0.0348704	-1	0.764994	0.0441498	-1	0.946943	0.77959	0	0.816416	0.245921	0	0.730167	0.0191125	-1	0.74672	0.142911	0

## Sheet: Top scored proteins_group A
Supplemental Data_2:
Title: "Plasma biomarker proteins for detection of human growth hormone administration in athletes" by Sock-Hwee Tan, Albert Lee, Dana Pascovici, Natasha Care, Vita Birzniece, Ken Ho, Mark P. Molloy, and Alamgir Khan
Group A = differentially expressed between rhGH-treated vs placebo-treated
Total identified proteins were filtered based on the following criteria for identification of top scored proteins:
i) proteins needed to be <0.83-fold or 1.2-fold differentially expressed with statistical significance p<0.05 during rGH administration period (rGH treatment weeks 4 and 8);
and ii) the same proteins identified in all sample collection time points (baseline, rGH treatment weeks 4 and 8, and all washout time points).
Accession	Name of top scrored proteins	TTP0 / NTTP0 Ratio Run 1	TTP0 / NTTP0 P-value Run 1	TTP0 / NTTP0 DE Criterion	TTP1 / NTTP1 Ratio Run 1	TTP1 / NTTP1 P-value Run 1	TTP1 / NTTP1 DE Criterion	TTP2 / NTTP2 Ratio Run2	TTP2 / NTTP2 P-value Run 2	TTP2 / NTTP2 DE Criterion	TTP3 / NTTP3 Ratio Run3	TTP3 / NTTP3 P-value Run 3	TTP3 / NTTP3 DE Criterion	TTP4 / NTTP4 Ratio Run 4	TTP4 / NTTP4 P-value Run 4	TTP4 / NTTP4 DE Criterion	TTP6 / NTTP6 Ratio Run 5	TTP6 / NTTP6 P-value Run 5	TTP6 / NTTP6 DE Criterion	TTP5 / NTTP5 Ratio Run 6	TTP5 / NTTP5 P-value Run 6	TTP5 / NTTP5 DE Criterion
sp|P01042|KNG1_HUMAN	Kininogen-1 OS=Homo sapiens GN=KNG1 PE=1 SV=2	0.766035	0.017795	-1	0.643023	0.000378006	-1	0.683426	2.16475e-07	-1	0.740505	0.000211368	-1	0.802173	0.0434061	-1	0.901188	0.389726	0	0.687824	0.00331784	-1
sp|Q16610|ECM1_HUMAN	Extracellular matrix protein 1 OS=Homo sapiens GN=ECM1 PE=1 SV=2	0.963729	0.448585	0	1.31909	0.00399492	1	1.59568	0.00011696	1	1.27106	0.07076	0	1.21623	0.0333428	1	1.35464	4.77172e-05	1	1.54558	0.000523933	1
sp|P51884|LUM_HUMAN	Lumican OS=Homo sapiens GN=LUM PE=1 SV=2	1.10624	0.0600693	0	1.34185	0.0147893	1	2.74536	4.57833e-05	1	1.41522	0.00214497	1	2.13384	2.70659e-05	1	2.39071	0.000386065	1	1.4963	0.0164475	1
sp|P17936|IBP3_HUMAN	Insulin-like growth factor-binding protein 3 OS=Homo sapiens GN=IGFBP3 PE=1 SV=2	1.0184	0.789155	0	1.40438	0.0111127	1	1.31738	0.00160589	1	1.08237	0.590876	0	0.910388	0.361731	0	1.03182	0.626596	0	1.05183	0.782654	0
sp|P43652|AFAM_HUMAN	Afamin OS=Homo sapiens GN=AFM PE=1 SV=1	0.909989	0.020427	0	1.48571	6.48776e-06	1	1.83221	6.24221e-09	1	1.11993	0.188758	0	1.11362	0.272967	0	1.0612	0.396494	0	0.916718	0.233175	0
sp|P35858|ALS_HUMAN	Insulin-like growth factor-binding protein complex acid labile subunit OS=Homo sapiens GN=IGFALS PE=1 SV=1	1.00879	0.82632	0	1.49009	0.000321352	1	1.38671	8.96735e-07	1	0.726393	0.000410546	-1	0.968737	0.604036	0	1.04469	0.480184	0	0.691375	0.00588938	-1
sp|O14791|APOL1_HUMAN	Apolipoprotein L1 OS=Homo sapiens GN=APOL1 PE=1 SV=5	1.36297	0.003528	1	1.68527	0.0118373	1	2.03668	2.21175e-05	1	1.13864	0.488011	0	1.20205	0.0994911	0	1.06032	0.62622	0	1.0449	0.881377	0
				Notes:
				Y-axis: fold-change in rGH-treated compared to placebo-treated
				X-axis: 1= baseline, 2=rGH treatment week 4, 3=rGH treatment week 8,
				4=washout day 1, 5=washout day 2, 6=washout day 4, 7=washout week 6

## Sheet: Top scored proteins_group B
Supplemental Data_2:
Title: "Plasma biomarker proteins for detection of human growth hormone administration in athletes" by Sock-Hwee Tan, Albert Lee, Dana Pascovici, Natasha Care, Vita Birzniece, Ken Ho, Mark P. Molloy, and Alamgir Khan
Group B= differentially expressed within rhGH-treated, baseline vs other time points
Total identified proteins were filtered based on the following criteria for identification of top scored proteins:
i) proteins needed to be <0.83-fold or 1.2-fold differentially expressed with statistical significance p<0.05 during rGH administration period (rGH treatment weeks 4 and 8);
and ii) the same proteins identified in all sample collection time points (baseline, rGH treatment weeks 4 and 8, and all washout time points).
Column1	Accession	Name of top scrored proteins	TTP1/TTP0 Ratio Mean	TTP1/TTP0 Stouffers P-value	TTP1/TPP0 Criterion	TTP2/TTP0 Ratio Mean2	TTP2/TTP0 Stouffers P-value3	TTP2/TPP0 Criterion4	TTP3/TTP0 Ratio Mean	TTP3/TTP0 Stouffers P-value	TTP3/TPP0 Criterion	TTP4/TTP0 Ratio Mean	TTP4/TTP0 Stouffers P-value	TTP4/TPP0 Criterion	TTP5/TTP0 Ratio Mean	TTP5/TTP0 Stouffers P-value	TTP5/TPP0 Criterion	TTP6/TTP0 Ratio Mean	TTP6/TTP0 Stouffers P-value	TTP6/TPP0 Criterion
TTP2.31	sp|P43652|AFAM_HUMAN	Afamin OS=Homo sapiens GN=AFM PE=1 SV=1	2.00626	4.62963e-14	1	2.25028	8.88178e-15	1	1.24354	0.00939008	1	1.17587	0.0235426	0	1.19589	0.0099175	0	1.15111	0.152934	0
TTP2.116	sp|P49747|COMP_HUMAN	Cartilage oligomeric matrix protein OS=Homo sapiens GN=COMP PE=1 SV=2	1.56049	3.15411e-05	1	1.49404	0.000279209	1	1.40474	0.0138491	1	1.26689	0.186115	0	1.24272	0.0463836	1	1.20227	0.235702	0
TTP2.40	sp|P02748|CO9_HUMAN	Complement component C9 OS=Homo sapiens GN=C9 PE=1 SV=2	1.52816	5.94179e-06	1	1.23237	0.0298895	1	1.15485	0.0676273	0	1.00936	0.815179	0	1.04843	0.403915	0	0.953927	0.63938	0
TTP2.99	sp|O14791|APOL1_HUMAN	Apolipoprotein L1 OS=Homo sapiens GN=APOL1 PE=1 SV=5	1.44049	0.000411767	1	1.79052	3.5697e-05	1	0.976408	0.880766	0	0.835837	0.0584969	0	0.890243	0.277239	0	0.896789	0.363442	0
TTP2.57	sp|P35858|ALS_HUMAN	Insulin-like growth factor-binding protein complex acid labile subunit OS=Homo sapiens GN=IGFALS PE=1 SV=1	1.4341	8.33484e-09	1	1.47246	1.36036e-12	1	0.790835	0.00575248	-1	0.842979	8.18312e-07	0	0.993568	0.00487308	0	1.12964	0.180176	0
TTP2.79	sp|P51884|LUM_HUMAN	Lumican OS=Homo sapiens GN=LUM PE=1 SV=2	1.40195	0.0013207	1	2.54403	1.84628e-07	1	1.64074	2.28731e-05	1	1.83083	8.26323e-06	1	1.90437	2.12076e-06	1	2.02732	0.00214261	1
TTP2.108	sp|P17936|IBP3_HUMAN	Insulin-like growth factor-binding protein 3 OS=Homo sapiens GN=IGFBP3 PE=1 SV=2	1.3767	0.000623724	1	1.36456	0.00180548	1	1.16147	0.271544	0	0.900037	0.180613	0	0.990464	0.945401	0	0.982304	0.873978	0
TTP2.65	sp|P08519|APOA_HUMAN	Apolipoprotein(a) OS=Homo sapiens GN=LPA PE=1 SV=1	1.32223	0.0144621	1	1.31325	0.00139232	1	1.29326	0.000479189	1	1.0992	0.30339	0	1.02258	0.772297	0	0.990932	0.946	0
TTP2.71	sp|Q16610|ECM1_HUMAN	Extracellular matrix protein 1 OS=Homo sapiens GN=ECM1 PE=1 SV=2	1.30638	0.00013275	1	1.38663	9.52772e-08	1	1.43295	1.43596e-05	1	1.22874	0.000182856	1	1.3882	4.09204e-06	1	1.37259	0.000436369	1
TTP2.156	sp|P02735|SAA_HUMAN	Serum amyloid A protein OS=Homo sapiens GN=SAA1 PE=1 SV=2	0.449839	0.00132303	-1	0.142341	0.00784028	-1	1.66599	0.0412285	1	0.215203	0.000825984	-1	0.221952	0.00175955	-1	0.340591	0.0062113	-1
													Notes:
													Y-axis: fold-change in rGH-treated compared to treated at time T0 (baseline)
													X-axis: 1 =rGH treatment week 4, 2=rGH treatment week 8,
													3=washout day 1, 4=washout day 2, 5=washout day 4, 6=washout week 6

## Sheet: Group C_Placebo-treated data
Supplemental Data_2:
Title: "Plasma biomarker proteins for detection of human growth hormone administration in athletes" by Sock-Hwee Tan, Albert Lee, Dana Pascovici, Natasha Care, Vita Birzniece, Ken Ho, Mark P. Molloy, and Alamgir Khan
Accession	Protein	NTTP0 / TTP0 Ratio Run 1	NTTP1 / TTP0 Ratio Run 1	NTTP2 / TTP0 Ratio Run 2	NTTP3 / TTP0 Ratio Run 3	NTTP4 / TTP0 Ratio Run 4	NTTP5 / TTP0 Ratio Run 6	NTTP6 / TTP0 Ratio Run 5
sp|P43652|AFAM_HUMAN	Afamin OS=Homo sapiens GN=AFM PE=1 SV=1	1.09891	1.29216	1.36261	1.01864	1.04832	1.26268	1.07458
sp|O14791|APOL1_HUMAN	Apolipoprotein L1 OS=Homo sapiens GN=APOL1 PE=1 SV=5	0.733693	0.761409	0.797876	0.817312	0.747046	0.798654	0.831218
sp|Q16610|ECM1_HUMAN	Extracellular matrix protein 1 OS=Homo sapiens GN=ECM1 PE=1 SV=2	1.03764	1.00037	0.855928	1.12597	1.06541	0.889025	0.996075
sp|P17936|IBP3_HUMAN	Insulin-like growth factor-binding protein 3 OS=Homo sapiens GN=IGFBP3 PE=1 SV=2	0.981934	0.973867	1.05714	1.06275	0.976211	0.969426	0.938445
sp|P35858|ALS_HUMAN	Insulin-like growth factor-binding protein complex acid labile subunit OS=Homo sapiens GN=IGFALS PE=1 SV=1	0.991286	0.964169	1.05856	0.962253	0.914099	1.23105	1.0661
sp|P51884|LUM_HUMAN	Lumican OS=Homo sapiens GN=LUM PE=1 SV=2	0.903964	0.914409	0.983166	0.972997	0.909286	1.00521	0.833266
Non-treated time course series, relative to ratio at NTTP0. Ratios are extracted across runs, therefore relative changes are confounded by run variability. Most ratios do not exceed the cut-offs.	Protein	NTTP0	NTTP1 / NTTP0	NTTP2 / NTTP0	NTTP3 / NTTP0	NTTP4 / NTTP0	NTTP5 / NTTP0	NTTP6 / NTTP0
	Afamin OS=Homo sapiens GN=AFM PE=1 SV=1	1	1.17585	1.23996	0.92695	0.953962	1.14903	0.97786
	Apolipoprotein L1 OS=Homo sapiens GN=APOL1 PE=1 SV=5	1	1.03778	1.08748	1.11397	1.0182	1.08854	1.13292
	Extracellular matrix protein 1 OS=Homo sapiens GN=ECM1 PE=1 SV=2	1	0.964089	0.824882	1.08513	1.02677	0.856779	0.959946
	Insulin-like growth factor-binding protein 3 OS=Homo sapiens GN=IGFBP3 PE=1 SV=2	1	0.991785	1.07659	1.08231	0.994171	0.987261	0.95571
	Insulin-like growth factor-binding protein complex acid labile subunit OS=Homo sapiens GN=IGFALS PE=1 SV=1	1	0.972645	1.06787	0.970712	0.922135	1.24187	1.07547
	Lumican OS=Homo sapiens GN=LUM PE=1 SV=2	1	1.01155	1.08762	1.07637	1.00589	1.112	0.921792

## Sheet: Final list_groups A&B
Supplemental Data_2:
Title: "Plasma biomarker proteins for detection of human growth hormone administration in athletes" by Sock-Hwee Tan, Albert Lee, Dana Pascovici, Natasha Care, Vita Birzniece, Ken Ho, Mark P. Molloy, and Alamgir Khan
The following final top scored proteins were identified by iTRAQ MS/MS analysis based on:
The same top scored proteins identified in both Group A and Group B are in the final list.
There were some proteins not idntified in both Groups A&B were exluded in the final list.
Accession	Name
sp|P43652|AFAM_HUMAN	Afamin
sp|O14791|APOL1_HUMAN	Apolipoprotein L1
sp|Q16610|ECM1_HUMAN	Extracellular matrix protein 1
sp|P17936|IBP3_HUMAN	Insulin-like growth factor-binding protein 3
sp|P35858|ALS_HUMAN	Insulin-like growth factor-binding protein complex acid labile subunit
sp|P51884|LUM_HUMAN	Lumican
